# Supplementary material for: 2-(4-Oxo-3-phenyl-1,3-thia­zolidin-2-yl­idene)propanedi­nitrile
Source: Acta Crystallogr Sect E Struct Rep Online. 2013 Jul 24;69(Pt 8):o1313. doi: 10.1107/S1600536813018308 (PMC3793800; doi:10.1107/S1600536813018308)
Supplement: Supplementary file 1 [file e-69-o1313-sup1.cif]

##############################################################################
#                                                                            #
# This CIF contains the data in a paper accepted for publication in          #
# Acta Crystallographica Section E. It conforms to the requirements of       #
# Notes for Authors for Acta Crystallographica Section E, and has been       #
# peer reviewed under the auspices of the IUCr Commission on Journals.       #
#                                                                            #
# Full details of the Crystallographic Information File format               #
# are given in the paper "The Crystallographic Information File (CIF):       #
# a New Standard Archive File for Crystallography" by S. R. Hall, F. H.      #
# Allen and I. D. Brown [Acta Cryst. (1991), A47, 655-685].                  #
#                                                                            #
# The current version of the core CIF dictionary is obtainable from          #
# ftp://ftp.iucr.org/pub/cif_core.dic.                                       #
#                                                                            #
# Software is freely available for graphical display of the structure(s)     #
# in this CIF. For information consult the CIF software page                 #
# http://www.iucr.org/resources/cif/software.                                #
#                                                                            #
# This file may be used for bona fide research purposes within the           #
# scientific community so long as proper attribution is given to the journal # 
# article from which it was obtained.                                        #
#                                                                            #
##############################################################################
data_global
_audit_creation_method     'PLATON <TABLE ACC> option'
_journal_date_recd_electronic     2013-07-01
_journal_date_accepted     2013-07-02
_journal_name_full     'Acta Crystallographica, Section E'
_journal_year     2013
_journal_volume     69
_journal_issue      8
_journal_page_first     o1313
_journal_page_last     o1313
_journal_paper_category     QO
_journal_paper_doi     10.1107/S1600536813018308
_journal_coeditor_code     HG5329
_publ_contact_author_name
;
Dr Mustafa Albayati
;
_publ_contact_author_address
;
Kirkuk University,
College of Science,
Department of Chemistry,
Kirkuk,
Iraq
;
_publ_contact_author_email     'shaabankamel@yahoo.com'
_publ_contact_author_fax     ?
_publ_contact_author_phone     ?
_publ_section_title
;
2-(4-Oxo-3-phenyl-1,3-thiazolidin-2-ylidene)propanedinitrile
;
loop_
    _publ_author_name
    _publ_author_address
    'Akkurt, Mehmet'
;
Department of Physics,
Faculty of Sciences,
Erciyes University,
38039 Kayseri,
Turkey
;
    'Ahmed M. M. El-Saghier'
;
Chemistry Department,
Faculty of Science,
Sohag University,
82524-Sohag,
Egypt
;
    'Sabry H. H. Younes'
;
Chemistry Department,
Faculty of Science,
Sohag University,
82524-Sohag,
Egypt
;
    'Horton, Peter N.'
;
School of Chemistry,
University of Southampton,
Highfield, Southampton SO17 1BJ,
England
;
    'Mustafa R. Albayati'
;
Kirkuk University,
College of Science,
Department of Chemistry,
Kirkuk,
Iraq
;
data_I
_chemical_name_systematic
;
2-(4-Oxo-3-phenyl-1,3-thiazolidin-2-ylidene)propanedinitrile
;
_chemical_name_common     ?
_chemical_formula_moiety     'C12 H7 N3 O S'
_chemical_formula_sum     'C12 H7 N3 O S'
_chemical_formula_structural     ?
_chemical_formula_iupac     'C12 H7 N3 O S'
_chemical_formula_weight     241.28
_chemical_melting_point     ?
_symmetry_cell_setting     monoclinic
_symmetry_space_group_name_H-M     'C c'
_symmetry_space_group_name_Hall     'C -2yc'
loop_
    _symmetry_equiv_pos_site_id
    _symmetry_equiv_pos_as_xyz
    1 x,y,z
    2 x,-y,1/2+z
    3 1/2+x,1/2+y,z
    4 1/2+x,1/2-y,1/2+z
_cell_length_a     16.979(9)
_cell_length_b     9.407(5)
_cell_length_c     7.034(4)
_cell_angle_alpha     90
_cell_angle_beta     103.927(11)
_cell_angle_gamma     90
_cell_volume     1090.5(10)
_cell_formula_units_Z     4
_cell_measurement_reflns_used     1540
_cell_measurement_theta_min     2.5
_cell_measurement_theta_max     29.9
_cell_measurement_temperature     100(2)
_exptl_crystal_description     Blade
_exptl_crystal_colour     'Pale Brown'
_exptl_crystal_size_max     0.240
_exptl_crystal_size_mid     0.120
_exptl_crystal_size_min     0.040
_exptl_crystal_size_rad     ?
_exptl_crystal_density_diffrn     1.470
_exptl_crystal_density_meas     ?
_exptl_crystal_density_method     'Not Measured'
_exptl_crystal_F_000     496
_exptl_absorpt_coefficient_mu     0.281
_exptl_absorpt_correction_type     multi-scan
_exptl_absorpt_process_details
;
(<i>CrystalClear-SM Expert</i>; Rigaku, 2012)
;
_exptl_absorpt_correction_T_min     0.944
_exptl_absorpt_correction_T_max     1.000
_exptl_special_details
;
;
_diffrn_ambient_temperature     100(2)
_diffrn_radiation_type     MoK\a
_diffrn_radiation_wavelength     0.71075
_diffrn_measurement_device_type     'Rigaku AFC12 (Right)'
_diffrn_measurement_device     'four-circle \k diffractometer'
_diffrn_measurement_method     'profile data from \w-scans'
_diffrn_detector_area_resol_mean     28.5714
_diffrn_reflns_number     3632
_diffrn_reflns_av_R_equivalents     0.0150
_diffrn_reflns_av_sigmaI/netI     0.0176
_diffrn_reflns_theta_min     3.65
_diffrn_reflns_theta_max     27.48
_diffrn_reflns_theta_full     25.24
_diffrn_measured_fraction_theta_max     0.987
_diffrn_measured_fraction_theta_full     0.985
_diffrn_reflns_limit_h_min     -21
_diffrn_reflns_limit_h_max     21
_diffrn_reflns_limit_k_min     -12
_diffrn_reflns_limit_k_max     11
_diffrn_reflns_limit_l_min     -9
_diffrn_reflns_limit_l_max     9
_diffrn_reflns_reduction_process
;
;
_refine_special_details
;
Refinement on <i>F</i>^2^ for ALL reflections except those flagged by the user
for potential systematic errors. Weighted <i>R</i>-factors <i>wR</i> and all
goodnesses of fit <i>S</i> are based on <i>F</i>^2^, conventional
<i>R</i>-factors <i>R</i> are based on <i>F</i>, with <i>F</i> set to zero for
negative <i>F</i>^2^. The observed criterion of <i>F</i>^2^ > \s(<i>F</i>^2^)
is used only for calculating -<i>R</i>-factor-obs <i>etc</i>. and is not
relevant to the choice of reflections for refinement. <i>R</i>-factors based
on <i>F</i>^2^ are statistically about twice as large as those based on
<i>F</i>, and <i>R</i>-factors based on ALL data will be even larger.
;
_reflns_number_total     1986
_reflns_number_gt     1955
_reflns_threshold_expression     'I>2\s(I)'
_refine_ls_structure_factor_coef     Fsqd
_refine_ls_matrix_type     full
_refine_ls_R_factor_all     0.0228
_refine_ls_R_factor_gt     0.0224
_refine_ls_wR_factor_gt     0.0606
_refine_ls_wR_factor_ref     0.0608
_refine_ls_goodness_of_fit_ref     1.075
_refine_ls_restrained_S_all     1.075
_refine_ls_number_reflns     1986
_refine_ls_number_parameters     154
_refine_ls_number_restraints     2
_refine_ls_number_constraints     ?
_refine_ls_hydrogen_treatment     constr
_refine_ls_weighting_scheme     calc
_refine_ls_weighting_details
              'W=1/[\S^2^(Fo^2^)+(0.0377P)^2^+0.4177P] where P=(Fo^2^+2Fc^2^)/3'
_atom_sites_solution_hydrogens     geom
_atom_sites_solution_primary     ?
_atom_sites_solution_secondary     ?
_refine_ls_shift/su_max     0.000
_refine_ls_shift/su_mean     0.000
_refine_diff_density_max     0.190
_refine_diff_density_min     -0.184
_refine_ls_extinction_method     'none'
_refine_ls_abs_structure_details
;
Flack <i>x</i> parameter determined using 718 quotients [(I+)-(I-)]/[(I+)+(I-)]
(Parsons & Flack, 2004)
;
_refine_ls_abs_structure_Flack     0.03(3)
loop_
    _atom_type_symbol
    _atom_type_description
    _atom_type_scat_dispersion_real
    _atom_type_scat_dispersion_imag
    _atom_type_scat_source
    C C 0.0033 0.0016 ' International Tables Vol C Tables 4.2.6.8 and 6.1.1.4'
    H H 0.0000 0.0000 ' International Tables Vol C Tables 4.2.6.8 and 6.1.1.4'
    N N 0.0061 0.0033 ' International Tables Vol C Tables 4.2.6.8 and 6.1.1.4'
    O O 0.0106 0.0060 ' International Tables Vol C Tables 4.2.6.8 and 6.1.1.4'
    S S 0.1246 0.1234 ' International Tables Vol C Tables 4.2.6.8 and 6.1.1.4'
_computing_data_collection
;
<i>CrystalClear-SM Expert</i> (Rigaku, 2012)
;
_computing_cell_refinement
;
<i>CrystalClear-SM Expert</i> (Rigaku, 2012)
;
_computing_data_reduction
;
<i>CrystalClear-SM Expert</i> (Rigaku, 2012)
;
_computing_structure_solution     'SHELXS97 (Sheldrick, 2008)'
_computing_structure_refinement     'SHELXL97 (Sheldrick, 2008)'
_computing_molecular_graphics     'ORTEP-3 for Windows (Farrugia, 2012)'
_computing_publication_material
                                'WinGX (Farrugia, 2012) and PLATON (Spek, 2009)'
loop_
    _atom_site_type_symbol
    _atom_site_label
    _atom_site_fract_x
    _atom_site_fract_y
    _atom_site_fract_z
    _atom_site_U_iso_or_equiv
    _atom_site_thermal_displace_type
    _atom_site_calc_flag
    _atom_site_refinement_flags
    _atom_site_occupancy
    _atom_site_disorder_assembly
    _atom_site_disorder_group
    S S1 0.14621(4) 0.73643(4) 0.22599(6) 0.01520(10)
                                                    Uani d . 1.000 . .
    O O1 0.23305(9) 0.57530(15) -0.1843(2) 0.0179(4) Uani d . 1.000 . .
    N N1 0.27769(10) 0.68589(17) 0.1115(2) 0.0120(4) Uani d . 1.000 . .
    N N2 0.45449(12) 0.8278(2) 0.5329(3) 0.0210(6) Uani d . 1.000 . .
    N N3 0.22781(12) 0.91044(19) 0.6832(3) 0.0209(5) Uani d . 1.000 . .
    C C1 0.25143(14) 0.74325(18) 0.2647(3) 0.0122(5) Uani d . 1.000 . .
    C C2 0.21787(12) 0.6278(2) -0.0407(3) 0.0138(5) Uani d . 1.000 . .
    C C3 0.13519(12) 0.6388(2) 0.0001(3) 0.0162(6) Uani d . 1.000 . .
    C C4 0.29897(12) 0.8016(2) 0.4321(3) 0.0135(5) Uani d . 1.000 . .
    C C5 0.38554(13) 0.8131(2) 0.4803(3) 0.0146(5) Uani d . 1.000 . .
    C C6 0.25922(12) 0.8615(2) 0.5710(3) 0.0149(5) Uani d . 1.000 . .
    C C7 0.36194(12) 0.6787(2) 0.1046(3) 0.0128(5) Uani d . 1.000 . .
    C C8 0.40498(13) 0.5558(2) 0.1676(3) 0.0157(6) Uani d . 1.000 . .
    C C9 0.48583(13) 0.5491(2) 0.1579(3) 0.0205(6) Uani d . 1.000 . .
    C C10 0.52117(14) 0.6634(3) 0.0838(3) 0.0218(6) Uani d . 1.000 . .
    C C11 0.47629(14) 0.7848(3) 0.0200(3) 0.0207(6) Uani d . 1.000 . .
    C C12 0.39603(13) 0.7932(2) 0.0298(3) 0.0159(6) Uani d . 1.000 . .
    H H3A 0.11320 0.54270 0.01290 0.0190 Uiso c RU 1.000 . .
    H H3B 0.09750 0.68900 -0.10840 0.0190 Uiso c RU 1.000 . .
    H H8 0.38000 0.47790 0.21620 0.0190 Uiso c RU 1.000 . .
    H H9 0.51700 0.46640 0.20200 0.0250 Uiso c RU 1.000 . .
    H H10 0.57630 0.65810 0.07680 0.0260 Uiso c RU 1.000 . .
    H H11 0.50070 0.86240 -0.03050 0.0250 Uiso c RU 1.000 . .
    H H12 0.36490 0.87600 -0.01390 0.0190 Uiso c RU 1.000 . .
loop_
    _atom_site_aniso_label
    _atom_site_aniso_U_11
    _atom_site_aniso_U_22
    _atom_site_aniso_U_33
    _atom_site_aniso_U_12
    _atom_site_aniso_U_13
    _atom_site_aniso_U_23
    S1 0.0091(2) 0.0180(2) 0.0189(2) 0.0011(2) 0.0041(2) -0.0031(2)
    O1 0.0177(7) 0.0190(7) 0.0177(8) -0.0020(6) 0.0058(6) -0.0049(6)
    N1 0.0093(8) 0.0128(7) 0.0142(8) 0.0004(6) 0.0032(6) -0.0010(6)
    N2 0.0165(10) 0.0269(9) 0.0201(10) -0.0019(8) 0.0055(8) -0.0041(7)
    N3 0.0170(9) 0.0251(9) 0.0210(10) -0.0010(8) 0.0052(8) -0.0074(8)
    C1 0.0116(9) 0.0108(8) 0.0149(10) 0.0013(7) 0.0044(8) 0.0018(7)
    C2 0.0126(9) 0.0115(8) 0.0166(9) 0.0007(7) 0.0024(8) 0.0016(7)
    C3 0.0117(10) 0.0203(9) 0.0157(10) -0.0015(8) 0.0018(8) -0.0019(8)
    C4 0.0113(10) 0.0132(8) 0.0161(10) 0.0013(7) 0.0034(8) -0.0010(7)
    C5 0.0159(11) 0.0142(8) 0.0143(9) -0.0007(8) 0.0046(8) -0.0016(7)
    C6 0.0109(9) 0.0150(9) 0.0173(10) -0.0017(8) 0.0002(8) -0.0018(7)
    C7 0.0097(9) 0.0167(8) 0.0126(9) -0.0010(7) 0.0040(8) -0.0034(7)
    C8 0.0158(10) 0.0183(9) 0.0136(10) 0.0013(8) 0.0046(8) -0.0003(7)
    C9 0.0152(10) 0.0284(10) 0.0172(10) 0.0070(9) 0.0026(8) -0.0017(8)
    C10 0.0108(9) 0.0389(12) 0.0162(10) 0.0003(9) 0.0044(8) -0.0052(9)
    C11 0.0158(11) 0.0299(11) 0.0175(11) -0.0080(9) 0.0064(9) -0.0001(9)
    C12 0.0141(10) 0.0176(9) 0.0145(10) -0.0015(8) 0.0008(9) 0.0005(7)
_geom_special_details
;
Bond distances, angles <i>etc</i>. have been calculated using the rounded
fractional coordinates. All su's are estimated from the variances of the
(full) variance-covariance matrix. The cell e.s.d.'s are taken into account in
the estimation of distances, angles and torsion angles
;
loop_
    _geom_bond_atom_site_label_1
    _geom_bond_atom_site_label_2
    _geom_bond_site_symmetry_1
    _geom_bond_site_symmetry_2
    _geom_bond_distance
    _geom_bond_publ_flag
    S1 C1 . . 1.742(3) no
    S1 C3 . . 1.806(2) no
    O1 C2 . . 1.207(3) no
    N1 C1 . . 1.372(3) no
    N1 C2 . . 1.398(3) no
    N1 C7 . . 1.445(3) no
    N2 C5 . . 1.148(3) no
    N3 C6 . . 1.150(3) no
    C1 C4 . . 1.372(3) no
    C2 C3 . . 1.503(3) no
    C4 C5 . . 1.431(3) no
    C4 C6 . . 1.430(3) no
    C7 C8 . . 1.382(3) no
    C7 C12 . . 1.385(3) no
    C8 C9 . . 1.392(3) no
    C9 C10 . . 1.392(3) no
    C10 C11 . . 1.386(4) no
    C11 C12 . . 1.383(3) no
    C3 H3A . . 0.9900 no
    C3 H3B . . 0.9900 no
    C8 H8 . . 0.9500 no
    C9 H9 . . 0.9500 no
    C10 H10 . . 0.9500 no
    C11 H11 . . 0.9500 no
    C12 H12 . . 0.9500 no
loop_
    _geom_angle_atom_site_label_1
    _geom_angle_atom_site_label_2
    _geom_angle_atom_site_label_3
    _geom_angle_site_symmetry_1
    _geom_angle_site_symmetry_2
    _geom_angle_site_symmetry_3
    _geom_angle
    _geom_angle_publ_flag
    C1 S1 C3 . . . 92.38(10) no
    C1 N1 C2 . . . 116.22(18) no
    C1 N1 C7 . . . 123.81(17) no
    C2 N1 C7 . . . 119.93(16) no
    S1 C1 N1 . . . 112.19(15) no
    S1 C1 C4 . . . 121.22(17) no
    N1 C1 C4 . . . 126.6(2) no
    O1 C2 N1 . . . 122.62(19) no
    O1 C2 C3 . . . 125.85(19) no
    N1 C2 C3 . . . 111.53(17) no
    S1 C3 C2 . . . 107.42(14) no
    C1 C4 C5 . . . 126.3(2) no
    C1 C4 C6 . . . 117.9(2) no
    C5 C4 C6 . . . 115.80(18) no
    N2 C5 C4 . . . 174.4(2) no
    N3 C6 C4 . . . 179.4(2) no
    N1 C7 C8 . . . 118.67(18) no
    N1 C7 C12 . . . 118.95(18) no
    C8 C7 C12 . . . 122.4(2) no
    C7 C8 C9 . . . 118.27(18) no
    C8 C9 C10 . . . 120.15(19) no
    C9 C10 C11 . . . 120.3(2) no
    C10 C11 C12 . . . 120.2(2) no
    C7 C12 C11 . . . 118.8(2) no
    S1 C3 H3A . . . 110.00 no
    S1 C3 H3B . . . 110.00 no
    C2 C3 H3A . . . 110.00 no
    C2 C3 H3B . . . 110.00 no
    H3A C3 H3B . . . 109.00 no
    C7 C8 H8 . . . 121.00 no
    C9 C8 H8 . . . 121.00 no
    C8 C9 H9 . . . 120.00 no
    C10 C9 H9 . . . 120.00 no
    C9 C10 H10 . . . 120.00 no
    C11 C10 H10 . . . 120.00 no
    C10 C11 H11 . . . 120.00 no
    C12 C11 H11 . . . 120.00 no
    C7 C12 H12 . . . 121.00 no
    C11 C12 H12 . . . 121.00 no
loop_
    _geom_torsion_atom_site_label_1
    _geom_torsion_atom_site_label_2
    _geom_torsion_atom_site_label_3
    _geom_torsion_atom_site_label_4
    _geom_torsion_site_symmetry_1
    _geom_torsion_site_symmetry_2
    _geom_torsion_site_symmetry_3
    _geom_torsion_site_symmetry_4
    _geom_torsion
    _geom_torsion_publ_flag
    C3 S1 C1 N1 . . . . 4.42(14) no
    C3 S1 C1 C4 . . . . -175.95(16) no
    C1 S1 C3 C2 . . . . -4.78(14) no
    C7 N1 C1 S1 . . . . 179.56(14) no
    C2 N1 C1 C4 . . . . 177.70(18) no
    C7 N1 C1 C4 . . . . 0.0(3) no
    C7 N1 C2 C3 . . . . 176.70(16) no
    C1 N1 C2 O1 . . . . 179.35(18) no
    C7 N1 C2 O1 . . . . -2.8(3) no
    C2 N1 C1 S1 . . . . -2.7(2) no
    C2 N1 C7 C12 . . . . 94.9(2) no
    C1 N1 C7 C8 . . . . 94.5(2) no
    C1 N1 C2 C3 . . . . -1.1(2) no
    C1 N1 C7 C12 . . . . -87.5(2) no
    C2 N1 C7 C8 . . . . -83.2(2) no
    N1 C1 C4 C5 . . . . -0.5(3) no
    S1 C1 C4 C6 . . . . -2.2(3) no
    S1 C1 C4 C5 . . . . 179.94(15) no
    N1 C1 C4 C6 . . . . 177.33(18) no
    N1 C2 C3 S1 . . . . 4.19(19) no
    O1 C2 C3 S1 . . . . -176.30(17) no
    N1 C7 C8 C9 . . . . 179.13(17) no
    C12 C7 C8 C9 . . . . 1.1(3) no
    N1 C7 C12 C11 . . . . -178.78(18) no
    C8 C7 C12 C11 . . . . -0.8(3) no
    C7 C8 C9 C10 . . . . -0.9(3) no
    C8 C9 C10 C11 . . . . 0.3(3) no
    C9 C10 C11 C12 . . . . 0.1(3) no
    C10 C11 C12 C7 . . . . 0.2(3) no
loop_
    _geom_hbond_atom_site_label_D
    _geom_hbond_atom_site_label_H
    _geom_hbond_atom_site_label_A
    _geom_hbond_site_symmetry_A
    _geom_hbond_distance_DH
    _geom_hbond_distance_HA
    _geom_hbond_distance_DA
    _geom_hbond_angle_DHA
    _geom_hbond_publ_flag
    C10 H10 N3 4_564 0.95 2.58 3.479(4) 157 yes
    C8 H8 Cg2 2_565 0.95 2.96 3.610(3) 127 yes
_iucr_refine_instructions_details
;
TITL NCS-2
CELL  0.71075  16.9790   9.4070   7.0340   90.000  103.927   90.000
ZERR     4.00   0.0090   0.0050   0.0040    0.000    0.011    0.000
LATT  -7
SYMM    X, - Y, 1/2 + Z
SFAC  C    H    N    O    S
UNIT  48   28   12   4    4
MERG   2
SHEL 7 0.77
FMAP   2
PLAN    5
SIZE     0.04   0.12   0.24
ACTA
BOND   $H
CONF
LIST   4
L.S.  13
TEMP  -173.00
WGHT    0.037700    0.417700
FVAR       8.62775
C1    1    0.251432    0.743252    0.264705    11.00000    0.01159    0.01084 =
         0.01488    0.00178    0.00436    0.00128
C2    1    0.217868    0.627838   -0.040672    11.00000    0.01264    0.01148 =
         0.01662    0.00161    0.00235    0.00067
C3    1    0.135193    0.638754    0.000105    11.00000    0.01171    0.02033 =
         0.01569   -0.00191    0.00180   -0.00149
AFIX  23
H3A   2    0.113157    0.542734    0.012869    11.00000   -1.20000
H3B   2    0.097508    0.689028   -0.108351    11.00000   -1.20000
AFIX   0
C4    1    0.298974    0.801580    0.432089    11.00000    0.01132    0.01320 =
         0.01609   -0.00103    0.00340    0.00126
C5    1    0.385538    0.813088    0.480310    11.00000    0.01587    0.01421 =
         0.01433   -0.00156    0.00460   -0.00067
C6    1    0.259216    0.861529    0.571014    11.00000    0.01092    0.01502 =
         0.01728   -0.00180    0.00018   -0.00172
C7    1    0.361939    0.678655    0.104641    11.00000    0.00973    0.01671 =
         0.01262   -0.00337    0.00405   -0.00102
C8    1    0.404983    0.555779    0.167598    11.00000    0.01580    0.01834 =
         0.01358   -0.00029    0.00459    0.00130
AFIX  43
H8    2    0.380049    0.477902    0.216208    11.00000   -1.20000
AFIX   0
C9    1    0.485827    0.549138    0.157906    11.00000    0.01516    0.02837 =
         0.01720   -0.00166    0.00256    0.00696
AFIX  43
H9    2    0.516965    0.466408    0.202025    11.00000   -1.20000
AFIX   0
C10   1    0.521171    0.663361    0.083761    11.00000    0.01077    0.03887 =
         0.01625   -0.00523    0.00436    0.00031
AFIX  43
H10   2    0.576281    0.658087    0.076788    11.00000   -1.20000
AFIX   0
C11   1    0.476290    0.784806    0.020036    11.00000    0.01584    0.02990 =
         0.01752   -0.00014    0.00641   -0.00804
AFIX  43
H11   2    0.500722    0.862426   -0.030485    11.00000   -1.20000
AFIX   0
C12   1    0.396028    0.793235    0.029832    11.00000    0.01409    0.01763 =
         0.01453    0.00053    0.00077   -0.00155
AFIX  43
H12   2    0.364865    0.876006   -0.013897    11.00000   -1.20000
AFIX   0
N1    3    0.277690    0.685893    0.111532    11.00000    0.00929    0.01285 =
         0.01423   -0.00097    0.00316    0.00044
N2    3    0.454488    0.827845    0.532875    11.00000    0.01646    0.02686 =
         0.02013   -0.00413    0.00545   -0.00195
N3    3    0.227814    0.910436    0.683240    11.00000    0.01695    0.02513 =
         0.02103   -0.00737    0.00517   -0.00101
O1    4    0.233054    0.575298   -0.184342    11.00000    0.01767    0.01900 =
         0.01773   -0.00490    0.00583   -0.00203
S1    5    0.146209    0.736428    0.225989    11.00000    0.00906    0.01801 =
         0.01888   -0.00311    0.00411    0.00113
HKLF 4
REM  NCS-2
REM R1 =  0.0224 for    1955 Fo > 4sig(Fo)  and  0.0228 for all    1986 data
REM    154 parameters refined using      2 restraints
END
WGHT      0.0377      0.4177
REM Highest difference peak  0.190,  deepest hole -0.184,  1-sigma level  0.041
Q1    1   0.3312  0.8164  0.4251  11.00000  0.05    0.19
Q2    1   0.3877  0.6381  0.1873  11.00000  0.05    0.18
Q3    1   0.4975  0.7372  0.0760  11.00000  0.05    0.18
Q4    1   0.4448  0.7982  0.0784  11.00000  0.05    0.18
Q5    1   0.2805  0.7534  0.3732  11.00000  0.05    0.17
;
