# Supplementary material for: 2-(4-Oxo-3-phenyl-1,3-thia­zolidin-2-yl­idene)propanedi­nitrile
Source: Acta Crystallogr Sect E Struct Rep Online. 2013 Jul 24;69(Pt 8):o1313. doi: 10.1107/S1600536813018308 (PMC3793800; doi:10.1107/S1600536813018308)
Supplement: Supplementary file 2 [file e-69-o1313-Isup2.hkl]

#
# h,k,l, Fc-squared, Fo-squared, sigma(Fo-squared), status flag
#
data_I
_shelx_title ' NCS-2'
_shelx_refln_list_code          4
_shelx_F_calc_maximum      113.72
_exptl_crystal_F_000       496.00
_reflns_d_resolution_high  0.7701

loop_
 _space_group_symop_operation_xyz
 'x, y, z'
 'x, -y, z+1/2'
 'x+1/2, y+1/2, z'
 'x+1/2, -y+1/2, z+1/2'

_cell_length_a    16.9790
_cell_length_b     9.4070
_cell_length_c     7.0340
_cell_angle_alpha  90.000
_cell_angle_beta  103.927
_cell_angle_gamma  90.000

_shelx_F_squared_multiplier     1.000

loop_
 _refln_index_h
 _refln_index_k
 _refln_index_l
 _refln_F_squared_calc
 _refln_F_squared_meas
 _refln_F_squared_sigma
 _refln_observed_status
   3   1  -9         61.90         62.42         4.07 o
   5   1  -9        599.43        575.89        13.96 o
   7   1  -9        131.00        144.17         7.03 o
   6   2  -9         74.03         57.96         6.04 o
  -4   0  -8        351.02        363.81        13.88 o
  -2   0  -8       1056.19       1090.22        18.64 o
   0   0  -8        120.10        144.59         7.47 o
   2   0  -8        342.61        329.31        11.72 o
   6   0  -8         50.81         57.10         5.12 o
   8   0  -8        560.10        575.30        17.11 o
  -5   1  -8         54.78         45.59        12.05 o
  -3   1  -8         16.64         11.00         4.67 o
  -1   1  -8         82.83         77.25         4.95 o
   1   1  -8         41.18         40.25         8.81 o
   3   1  -8         77.93         70.11         4.97 o
   5   1  -8         45.10         34.53         9.95 o
   7   1  -8         38.10         44.06         4.90 o
   9   1  -8        192.00        190.48         9.38 o
  -4   2  -8         60.36         58.82         3.58 o
  -2   2  -8         46.25         42.71         8.33 o
   0   2  -8        576.96        574.01        11.15 o
   2   2  -8        343.71        365.14         9.18 o
   4   2  -8        688.08        711.69        13.00 o
   6   2  -8        244.44        239.81        10.42 o
   8   2  -8        166.92        157.25         8.44 o
  10   2  -8        266.72        218.04        11.03 o
  -3   3  -8         78.53         72.56        13.68 o
  -1   3  -8        868.07        846.50        30.86 o
   1   3  -8         55.42         57.27         5.70 o
   3   3  -8        197.54        200.75         6.75 o
   5   3  -8         62.26         50.93        17.22 o
   7   3  -8         87.97         94.36         6.95 o
   9   3  -8         82.38         83.30         7.11 o
  11   3  -8          5.23          8.67         5.57 o
  -2   4  -8         30.31         28.02        11.65 o
   0   4  -8        131.39        153.80         8.04 o
   2   4  -8        557.62        547.41        22.17 o
   4   4  -8        835.80        842.99        19.90 o
   6   4  -8        300.13        320.11        13.14 o
   8   4  -8         37.75         27.69        13.28 o
  10   4  -8        297.26        306.78        25.70 o
  12   4  -8        317.62        314.87        16.71 o
   1   5  -8         38.09         39.10         4.71 o
   3   5  -8         87.30         62.03         8.22 o
   5   5  -8         35.70         30.22        13.28 o
   7   5  -8        152.31        162.33         9.77 o
   9   5  -8        146.25        138.73         8.17 o
  -9   1  -7        379.78        395.62        14.48 o
  -7   1  -7         41.58         35.94         3.68 o
  -5   1  -7        754.63        750.64        12.56 o
  -3   1  -7          3.36          2.13         0.94 o
  -1   1  -7        223.69        236.28         6.08 o
   1   1  -7       1024.57       1085.67        14.76 o
   3   1  -7       1755.53       1800.51        16.21 o
   5   1  -7        584.48        562.81        11.22 o
   7   1  -7         27.20         36.13         4.42 o
   9   1  -7        254.65        233.02         9.99 o
  -8   2  -7        118.56        100.50         6.45 o
  -6   2  -7        117.49        119.03         8.46 o
  -4   2  -7         88.88         76.22         6.40 o
  -2   2  -7        148.63        155.58         6.00 o
   0   2  -7        283.90        300.18         7.09 o
   2   2  -7        265.22        254.77         6.91 o
   4   2  -7        376.47        370.48         8.06 o
   6   2  -7         93.90         81.96        20.65 o
   8   2  -7        133.95        121.05         6.86 o
  10   2  -7         42.79         42.10        14.80 o
  -7   3  -7        337.26        374.55        14.40 o
  -5   3  -7        821.05        840.30        16.30 o
  -3   3  -7        730.93        751.06        14.41 o
  -1   3  -7        291.42        302.70         7.43 o
   1   3  -7        119.37        117.29        10.69 o
   3   3  -7        265.82        277.80        10.92 o
   5   3  -7        299.71        295.95        10.61 o
   7   3  -7        944.42        981.47        21.10 o
   9   3  -7       1021.82       1052.42        20.10 o
  11   3  -7        878.35        887.50        22.07 o
  -6   4  -7         47.56         44.74         4.93 o
  -4   4  -7         76.35         60.17         5.06 o
  -2   4  -7        285.77        286.92        11.08 o
   0   4  -7        905.85        905.06        21.46 o
   2   4  -7         56.59         47.40        16.92 o
   4   4  -7        157.56        157.66         8.74 o
   6   4  -7        321.39        323.44        12.25 o
   8   4  -7        361.33        357.46        13.36 o
  10   4  -7        175.63        178.31         9.41 o
  12   4  -7         30.03         23.30        15.06 o
  -5   5  -7        152.14        139.24         7.55 o
  -3   5  -7          0.87          2.76         2.40 o
  -1   5  -7       1156.00       1146.92        24.77 o
   1   5  -7        592.00        598.19        17.31 o
   3   5  -7        329.06        318.63        14.44 o
   5   5  -7        345.00        336.34        13.08 o
   7   5  -7        340.11        341.71        16.86 o
   9   5  -7        312.48        314.80        12.01 o
  11   5  -7        453.05        461.12        16.03 o
  13   5  -7        611.05        677.91        23.83 o
  -4   6  -7        196.13        210.16         7.04 o
  -2   6  -7         19.33         14.22        11.11 o
   0   6  -7        140.45        143.11         7.93 o
   2   6  -7        200.48        203.06         9.62 o
   4   6  -7        133.97        134.84         7.70 o
   6   6  -7        251.78        253.57        12.09 o
   8   6  -7         37.64         31.37        15.05 o
  10   6  -7        335.42        312.08        14.08 o
  12   6  -7        200.61        191.20        10.42 o
  -1   7  -7        142.22        162.98         9.54 o
   1   7  -7        237.81        239.40        11.81 o
   3   7  -7        237.15        240.16        11.08 o
   5   7  -7        377.68        382.66        15.03 o
   7   7  -7        127.01        123.03         7.55 o
   9   7  -7         50.21         43.04        12.96 o
 -12   0  -6        392.12        358.47        12.47 o
 -10   0  -6        364.50        409.32        11.43 o
  -8   0  -6        532.32        521.59        13.23 o
  -6   0  -6        610.05        601.32        13.28 o
  -4   0  -6       2042.42       2049.92        20.81 o
  -2   0  -6         30.27         31.99        10.62 o
   0   0  -6         54.79         54.53        14.18 o
   2   0  -6       2546.33       2550.27        36.20 o
   4   0  -6        479.03        476.39        11.77 o
   6   0  -6       1426.62       1451.28        24.55 o
   8   0  -6       1077.45       1115.53        21.27 o
 -11   1  -6         76.61         77.55         5.06 o
  -9   1  -6         20.09         23.87         2.07 o
  -7   1  -6         33.52         37.92         3.49 o
  -5   1  -6        139.51        151.05        10.23 o
  -3   1  -6        202.90        222.63        10.25 o
  -1   1  -6        348.86        372.79         7.51 o
   1   1  -6        238.75        245.25         5.95 o
   3   1  -6         83.53         81.13         3.92 o
   5   1  -6        514.98        497.58         8.92 o
   7   1  -6        271.23        280.92        12.56 o
   9   1  -6        265.45        257.75         9.58 o
 -12   2  -6        250.93        266.70        13.67 o
 -10   2  -6        325.26        276.03         9.91 o
  -8   2  -6        329.05        297.90        11.04 o
  -6   2  -6        479.40        404.51        48.22 o
  -4   2  -6        359.96        358.12         6.39 o
  -2   2  -6          1.58          1.84         2.11 o
   0   2  -6       1444.78       1494.98        99.78 o
   4   2  -6        975.40        963.40        29.74 o
   6   2  -6        336.15        377.65        11.44 o
   8   2  -6        476.15        441.87        12.38 o
  10   2  -6        438.96        410.33        11.78 o
 -11   3  -6        109.54        112.25         6.61 o
  -9   3  -6        174.80        189.82         8.94 o
  -7   3  -6        143.79        159.35         7.31 o
  -5   3  -6         73.92         75.48         2.54 o
  -3   3  -6        141.81        121.84         4.63 o
  -1   3  -6       1014.35       1000.71        29.52 o
   1   3  -6        383.20        393.65         7.80 o
   3   3  -6        229.19        258.66        10.59 o
   5   3  -6        476.97        442.98        12.72 o
   7   3  -6        183.84        196.03         8.46 o
   9   3  -6         20.80         27.49        13.28 o
  11   3  -6        162.66        152.77         8.09 o
 -10   4  -6        257.04        263.13        11.41 o
  -8   4  -6        149.77        169.11         8.54 o
  -6   4  -6        502.45        501.91         9.39 o
  -4   4  -6        627.54        605.37        11.78 o
  -2   4  -6        363.63        383.10        17.94 o
   0   4  -6        539.07        529.02        21.00 o
   2   4  -6       1165.76       1288.01        19.10 o
   4   4  -6        697.89        720.37        14.88 o
   6   4  -6         48.84         54.07         7.49 o
   8   4  -6        239.50        232.26         9.23 o
  10   4  -6        635.62        598.29        16.10 o
  12   4  -6        795.14        841.51        18.25 o
  14   4  -6        891.45        979.78        18.95 o
  16   4  -6        139.16        134.45        11.79 o
  18   4  -6         44.27         27.62        12.19 o
  -9   5  -6        118.36        116.58         7.17 o
  -7   5  -6         49.09         40.70         2.78 o
  -5   5  -6         95.13        102.33         4.06 o
  -3   5  -6        507.96        524.64        19.39 o
   1   5  -6        891.72        892.52        26.66 o
   3   5  -6         13.32         17.58         6.16 o
   5   5  -6         68.57         71.09         5.79 o
   7   5  -6        233.06        225.61         8.90 o
   9   5  -6        666.97        658.82        16.43 o
  11   5  -6        557.19        555.42        16.42 o
  13   5  -6        234.21        251.52        11.32 o
  -8   6  -6        182.97        229.58        11.53 o
  -6   6  -6        557.10        582.77        11.01 o
  -4   6  -6        388.61        391.01        13.54 o
  -2   6  -6        386.64        395.99        13.61 o
   0   6  -6        231.88        242.26         9.84 o
   2   6  -6         62.16         60.40         8.37 o
   4   6  -6       1062.30       1034.69        20.73 o
   6   6  -6        126.16        132.65         8.06 o
   8   6  -6        589.09        567.35        15.87 o
  10   6  -6        169.55        186.69         9.37 o
  12   6  -6        288.89        305.04        11.66 o
  -7   7  -6        231.28        258.86        23.38 o
  -5   7  -6         78.93         85.04         5.80 o
  -3   7  -6         98.27         93.18         6.28 o
  -1   7  -6        195.69        181.34         8.77 o
   1   7  -6        361.48        341.42        17.47 o
   3   7  -6         56.53         60.98         5.11 o
   5   7  -6        145.25        125.53        12.30 o
   7   7  -6         70.37         75.84         6.17 o
   9   7  -6        448.51        461.97        14.79 o
  11   7  -6         38.22         33.45         8.17 o
  13   7  -6        217.80        214.47        10.75 o
  -4   8  -6         57.82         61.51         5.09 o
  -2   8  -6         68.92         86.65         4.61 o
   0   8  -6        410.86        392.57        15.00 o
   2   8  -6         93.18         98.66         6.81 o
   4   8  -6        642.79        640.09        18.31 o
   6   8  -6        160.55        156.79         8.67 o
   8   8  -6        181.89        174.08         9.24 o
  10   8  -6         49.27         46.03        15.54 o
   1   9  -6        127.16        125.26         8.26 o
   3   9  -6        181.45        186.53        10.07 o
   5   9  -6        138.83        149.89         9.50 o
 -13   1  -5        674.84        673.54        15.73 o
 -11   1  -5        824.20        849.96        27.02 o
  -9   1  -5        157.78        181.03         6.13 o
  -7   1  -5       1411.84       1471.23        13.61 o
  -5   1  -5        611.01        573.42        13.84 o
  -3   1  -5        927.12        751.66        10.10 o
  -1   1  -5        363.86        323.50         4.45 o
   1   1  -5       1955.91       1950.39        18.60 o
   3   1  -5       1136.72       1091.30        17.05 o
   5   1  -5       1079.82       1053.24        23.48 o
   7   1  -5        272.15        174.48         6.87 o
 -14   2  -5          1.75          1.98         2.73 o
 -12   2  -5        512.14        498.60        13.73 o
 -10   2  -5         47.87         48.93         2.54 o
  -8   2  -5         95.01         83.67         2.34 o
  -6   2  -5         25.59         18.40         1.71 o
  -4   2  -5        458.67        436.28         8.68 o
  -2   2  -5        704.37        689.81        14.08 o
   0   2  -5        117.94        118.57         4.27 o
   2   2  -5        154.41        147.89         4.55 o
   4   2  -5       1035.16       1106.22        19.71 o
   6   2  -5        518.40        542.62        12.08 o
   8   2  -5        262.45        250.48         8.45 o
  10   2  -5       2515.53       2578.55        37.97 o
 -13   3  -5         64.78         59.76         5.98 o
 -11   3  -5        315.88        315.89        12.53 o
  -9   3  -5        485.44        465.18        12.04 o
  -7   3  -5       1016.78        981.53        12.05 o
  -5   3  -5        441.39        418.17         5.65 o
  -3   3  -5        789.33        774.85        10.41 o
  -1   3  -5        397.02        386.98        10.32 o
   1   3  -5       1198.68       1210.93        25.28 o
   3   3  -5        842.95        828.57        14.06 o
   5   3  -5        595.98        581.84        12.04 o
   7   3  -5        109.04        102.63         5.68 o
   9   3  -5        953.96        905.21        26.55 o
  11   3  -5        380.90        442.29        18.80 o
 -12   4  -5         22.75         14.95        12.98 o
 -10   4  -5        218.93        243.72         9.50 o
  -8   4  -5         69.51         67.35         3.32 o
  -6   4  -5        240.09        220.64         5.92 o
  -4   4  -5        103.34         90.85         4.22 o
  -2   4  -5        677.02        683.50        10.71 o
   0   4  -5        919.48        833.16        14.75 o
   2   4  -5        653.70        617.34        18.95 o
   4   4  -5       1567.26       1544.82        21.30 o
   6   4  -5        264.05        254.96         4.71 o
   8   4  -5        132.02        116.70         4.71 o
  10   4  -5        188.27        185.13         5.61 o
  12   4  -5        169.61        174.56         5.95 o
  14   4  -5         70.25         67.86         5.54 o
  18   4  -5         25.56         23.00         6.51 o
 -11   5  -5        117.70        134.58         7.08 o
  -9   5  -5       1054.95       1071.16        15.75 o
  -7   5  -5        208.86        205.18         8.21 o
  -5   5  -5        125.03        117.99         7.26 o
  -3   5  -5          3.91          7.77         3.49 o
  -1   5  -5       2188.73       2256.83        33.77 o
   1   5  -5        371.09        361.03        10.63 o
   3   5  -5       1418.76       1375.13        29.51 o
   5   5  -5        234.07        222.14         7.81 o
   7   5  -5        138.13        133.12         6.44 o
   9   5  -5        274.67        249.40         5.46 o
  11   5  -5        524.01        519.32        10.81 o
  13   5  -5        554.35        558.45        16.41 o
  15   5  -5        142.01        139.16         7.88 o
  17   5  -5         35.08         23.84        14.47 o
 -10   6  -5        551.35        526.52        17.90 o
  -8   6  -5         90.54         86.46         3.91 o
  -6   6  -5         95.90         84.83         3.91 o
  -4   6  -5         68.97         57.63         3.26 o
  -2   6  -5        435.91        455.65        11.92 o
   0   6  -5        110.17        112.39         6.47 o
   2   6  -5        964.72        922.28        15.20 o
   4   6  -5        148.34        155.06         7.02 o
   6   6  -5          4.58          6.63         2.45 o
   8   6  -5        106.22         99.34         5.73 o
  10   6  -5        670.49        632.35        15.44 o
  12   6  -5        125.64        110.52         7.49 o
  14   6  -5        163.19        171.16         8.69 o
  16   6  -5        200.05        181.31        10.67 o
  -9   7  -5        749.80        732.28        15.54 o
  -7   7  -5        112.43        121.33         4.85 o
  -5   7  -5        441.96        440.08         9.69 o
  -3   7  -5        192.29        217.71        12.23 o
  -1   7  -5        403.39        402.18        11.81 o
   1   7  -5        274.42        285.22        10.03 o
   3   7  -5        548.55        548.27        13.69 o
   5   7  -5        188.19        174.83         7.38 o
   7   7  -5        388.68        381.46        11.43 o
   9   7  -5        457.26        457.65        13.96 o
  11   7  -5         47.61         37.38        18.86 o
  13   7  -5        573.80        646.67        18.06 o
  -8   8  -5         65.23         53.54         9.14 o
  -6   8  -5        185.23        172.07         6.44 o
  -4   8  -5        105.71        106.39         4.94 o
  -2   8  -5        485.32        506.62        11.57 o
   0   8  -5         60.25         64.77         5.19 o
   2   8  -5        165.22        146.26         6.92 o
   4   8  -5        116.35        107.91         6.21 o
   6   8  -5          6.53          6.11         3.01 o
   8   8  -5        177.80        171.15         8.84 o
  10   8  -5        389.17        369.53        11.93 o
  12   8  -5         27.94         28.12         7.22 o
  -5   9  -5        326.20        363.70        12.57 o
  -3   9  -5        127.27        114.84         5.80 o
  -1   9  -5        639.66        648.73        12.23 o
   1   9  -5         39.66         40.51         4.35 o
   3   9  -5        162.30        152.04         7.86 o
   5   9  -5        153.41        165.83         8.02 o
   7   9  -5        465.72        438.33        13.48 o
   9   9  -5        317.30        325.10        12.64 o
  11   9  -5        270.94        255.47        13.48 o
   0  10  -5         54.55         63.02         5.21 o
   2  10  -5        252.97        252.00         8.31 o
   4  10  -5        332.98        364.32        14.03 o
   6  10  -5        134.81        127.22         7.19 o
 -16   0  -4       1192.43       1284.74        32.53 o
 -14   0  -4        351.32        346.03        10.33 o
 -12   0  -4       2362.68       2476.40        21.53 o
 -10   0  -4        205.94        215.37         6.28 o
  -8   0  -4        988.30        961.24        13.30 o
  -6   0  -4       1467.00       1399.85        19.88 o
  -4   0  -4       1955.53       1947.49        11.56 o
   0   0  -4       1831.00       1784.21        17.58 o
   2   0  -4        732.40        725.32        10.70 o
   4   0  -4       6914.07       7437.11        56.17 o
   6   0  -4        265.26        278.97         7.68 o
 -15   1  -4        204.20        201.00         7.73 o
 -13   1  -4        147.76        138.57         3.95 o
 -11   1  -4         76.23         76.84         2.96 o
  -9   1  -4        289.85        277.92         3.68 o
  -7   1  -4        296.63        293.28         3.22 o
  -5   1  -4         32.20         39.44         0.65 o
  -3   1  -4        393.54        385.49         3.58 o
  -1   1  -4        514.53        541.86         3.75 o
   1   1  -4       1836.76       1913.65         9.77 o
   3   1  -4       1452.15       1444.24         8.17 o
   5   1  -4        139.62        136.93         3.73 o
   7   1  -4        196.00        191.34         6.62 o
 -16   2  -4        168.06        167.41         8.25 o
 -14   2  -4        388.13        376.36        11.23 o
 -12   2  -4        996.27       1021.59        12.17 o
 -10   2  -4        211.13        193.01         7.70 o
  -8   2  -4       1169.62       1189.53        10.46 o
  -6   2  -4        728.62        703.06         5.81 o
  -4   2  -4        329.74        321.11         7.95 o
  -2   2  -4       2603.50       2666.88        15.50 o
   0   2  -4       2335.38       2408.54        11.23 o
   2   2  -4        693.60        687.09         5.94 o
   4   2  -4       3926.86       4079.52        51.49 o
   6   2  -4        572.91        527.80        10.10 o
   8   2  -4        219.27        201.47         6.75 o
 -15   3  -4          0.73          0.82         1.64 o
 -13   3  -4         30.82         23.91        12.34 o
 -11   3  -4        826.44        867.94        16.90 o
  -9   3  -4        609.47        595.77        11.04 o
  -7   3  -4        172.13        164.74         3.74 o
  -5   3  -4        481.57        474.39        21.47 o
  -3   3  -4        290.57        304.83        13.11 o
  -1   3  -4       1691.19       1723.10        12.18 o
   1   3  -4        957.55        988.98        12.33 o
   3   3  -4        930.30        991.04        39.68 o
   5   3  -4        437.27        433.49         8.68 o
   7   3  -4        170.88        182.95         6.30 o
   9   3  -4        428.85        399.32         9.59 o
  19   3  -4         46.47         46.32        21.90 o
 -14   4  -4         13.26         11.95         9.88 o
 -12   4  -4        258.95        262.95        10.02 o
 -10   4  -4        500.47        446.01        64.21 o
  -8   4  -4       1294.67       1288.37        25.51 o
  -6   4  -4        488.08        469.39         8.47 o
  -4   4  -4         55.15         47.94         2.09 o
  -2   4  -4         82.38         69.21         4.16 o
   0   4  -4        909.27        888.29         8.34 o
   2   4  -4        489.01        459.91         9.29 o
   4   4  -4        315.56        299.38         7.58 o
   8   4  -4        938.93        919.64        17.66 o
  10   4  -4        895.15        880.46        23.98 o
  12   4  -4        277.96        270.88        17.50 o
  14   4  -4        121.88        122.60         8.15 o
  16   4  -4        480.45        488.55        16.68 o
  18   4  -4        819.81        923.86        22.89 o
  20   4  -4        394.12        448.00        23.29 o
 -13   5  -4        136.73        131.84         7.19 o
 -11   5  -4        249.64        267.98         7.43 o
  -9   5  -4        465.67        479.55        17.40 o
  -7   5  -4        170.42        147.02         5.87 o
  -5   5  -4        399.86        381.57         8.49 o
  -3   5  -4        194.22        185.99         5.53 o
  -1   5  -4        878.95        786.15        10.31 o
   1   5  -4        417.06        435.37        10.48 o
   3   5  -4        906.92        878.03        13.76 o
   5   5  -4        152.65        167.32         6.22 o
   7   5  -4        124.97        116.06         6.14 o
   9   5  -4        240.07        216.08        21.86 o
  15   5  -4        111.18        127.30         8.32 o
  17   5  -4         84.50         74.57         6.68 o
  19   5  -4        359.15        397.43        19.83 o
 -12   6  -4         35.20         31.36         3.12 o
 -10   6  -4        305.68        323.75        11.26 o
  -8   6  -4        655.16        668.05        12.59 o
  -6   6  -4        344.46        330.79         7.26 o
  -4   6  -4        256.36        244.20         8.13 o
  -2   6  -4        121.05        114.78         5.48 o
   0   6  -4        928.89        953.92        17.68 o
   2   6  -4       1107.22       1073.36        18.75 o
   4   6  -4         46.95         33.87         6.35 o
   6   6  -4        377.72        395.75        14.88 o
   8   6  -4        524.56        471.28        15.10 o
  10   6  -4        784.05        814.72        13.90 o
  12   6  -4         61.50         68.96         6.46 o
  14   6  -4        394.94        379.37        13.38 o
  16   6  -4        579.55        573.53        18.12 o
  18   6  -4        463.31        486.43        19.25 o
 -11   7  -4        144.17        145.66         5.18 o
  -9   7  -4        242.36        201.19        26.52 o
  -7   7  -4        143.41        160.66         5.38 o
  -5   7  -4        580.81        564.80        17.58 o
  -3   7  -4        558.68        558.49        10.26 o
  -1   7  -4         38.71         39.31        11.22 o
   1   7  -4        882.77        898.74        14.95 o
   3   7  -4       1371.41       1355.61        16.80 o
   5   7  -4        522.90        478.47        12.33 o
   7   7  -4        239.43        242.51         8.49 o
   9   7  -4        227.25        215.76         7.66 o
  11   7  -4        456.82        426.89        11.90 o
 -10   8  -4        318.26        363.55         9.81 o
  -8   8  -4        107.22         97.99         5.82 o
  -6   8  -4        391.10        387.83         8.90 o
  -4   8  -4        127.02        128.40         4.92 o
  -2   8  -4        335.78        365.58         9.44 o
   0   8  -4        933.58        928.81        13.20 o
   2   8  -4       1164.64       1180.17        20.88 o
   4   8  -4        155.80        162.15         6.90 o
   6   8  -4         37.88         41.50         3.82 o
   8   8  -4        628.80        605.48        15.03 o
  10   8  -4        704.36        712.42        17.04 o
  12   8  -4        289.76        291.61         9.78 o
  -7   9  -4          7.00          5.12         1.91 o
  -5   9  -4        179.94        192.60         6.22 o
  -3   9  -4        187.61        187.83        12.31 o
  -1   9  -4        176.67        178.82         6.77 o
   1   9  -4        550.14        552.07        24.91 o
   3   9  -4         33.83         28.84         6.23 o
   5   9  -4        153.36        171.19         7.32 o
   7   9  -4        187.82        176.74         7.46 o
   9   9  -4        230.08        198.92         9.82 o
  -4  10  -4        375.89        410.77        12.21 o
  -2  10  -4        137.07        139.55         5.55 o
   0  10  -4         57.53         57.57         6.68 o
   2  10  -4        888.34        731.80        19.19 o
   4  10  -4        238.30        226.84         9.01 o
   6  10  -4         75.13         81.33         5.17 o
 -17   1  -3       1248.43       1293.26        18.37 o
 -15   1  -3        369.08        369.42        22.90 o
 -13   1  -3         17.91         16.74         3.87 o
 -11   1  -3       2110.36       2113.71        15.99 o
  -9   1  -3       2535.20       2520.35        13.36 o
  -7   1  -3       1113.34       1090.22         6.42 o
  -5   1  -3          0.56          5.74         0.81 o
  -3   1  -3       1485.56       1551.55         8.29 o
  -1   1  -3       4882.98       5002.17        12.47 o
   1   1  -3       1204.16       1203.55         5.55 o
   3   1  -3       4053.59       4120.35        13.74 o
   5   1  -3        312.56        336.71         4.68 o
   7   1  -3       1917.01       1902.56        32.56 o
   9   1  -3        939.44        868.34        13.93 o
 -18   2  -3         62.86         59.03         4.74 o
 -16   2  -3        429.12        447.61        12.60 o
 -14   2  -3         17.41         12.33         4.35 o
 -12   2  -3       1875.52       1897.36        11.77 o
 -10   2  -3        179.35        190.97         3.19 o
  -8   2  -3        484.58        531.86         4.78 o
  -6   2  -3        512.86        508.52         4.44 o
  -4   2  -3       1742.13       1806.90        18.42 o
  -2   2  -3        880.95        895.00         5.31 o
   0   2  -3        846.98        888.77         6.16 o
   2   2  -3         16.10         27.92         1.09 o
   4   2  -3        520.36        569.72         4.68 o
   6   2  -3        375.01        392.02         8.54 o
   8   2  -3        146.01        160.94         6.06 o
  10   2  -3        638.08        650.84         9.57 o
 -17   3  -3        631.77        691.96        20.93 o
 -15   3  -3        193.50        197.60         8.22 o
 -13   3  -3        349.52        341.19         7.19 o
 -11   3  -3       1266.32       1291.45        19.05 o
  -9   3  -3        497.19        510.73         6.60 o
  -7   3  -3        834.16        828.11         9.71 o
  -5   3  -3       1041.45       1070.06         6.64 o
  -3   3  -3       1672.56       1768.61         7.48 o
  -1   3  -3       1589.88       1616.47        12.19 o
   1   3  -3       3178.46       3123.21        13.70 o
   3   3  -3       1297.81       1248.74        14.56 o
   5   3  -3       1766.11       1898.16        18.10 o
   7   3  -3        395.03        381.20        22.28 o
   9   3  -3       1750.21       1727.26        40.06 o
  17   3  -3        312.42        307.97        13.31 o
  19   3  -3        309.98        317.83        14.68 o
  21   3  -3        706.45        446.48        19.70 o
 -16   4  -3         60.04         58.47         5.01 o
 -14   4  -3        107.48        117.72         6.37 o
 -12   4  -3       1103.35       1125.78        13.73 o
 -10   4  -3         93.55         85.27         1.86 o
  -8   4  -3        278.27        270.29         4.28 o
  -6   4  -3        511.84        512.61         4.26 o
  -4   4  -3         51.15         46.19         2.90 o
  -2   4  -3         18.14         16.77         1.00 o
   0   4  -3       1013.03       1073.86        10.65 o
   2   4  -3        468.21        425.58         7.42 o
   4   4  -3       2357.82       2391.95        21.05 o
   6   4  -3        446.01        430.41         4.83 o
   8   4  -3        249.52        258.80         3.95 o
  10   4  -3        719.80        707.48        25.50 o
  12   4  -3       1625.91       1515.82        80.60 o
  14   4  -3        204.69        208.36        10.02 o
  16   4  -3         55.54         46.68        13.94 o
  18   4  -3        160.04        170.31        10.10 o
  20   4  -3        238.61        260.71        14.31 o
 -15   5  -3        415.93        457.00        15.94 o
 -13   5  -3        422.48        421.65         8.50 o
 -11   5  -3        265.82        273.90         6.07 o
  -9   5  -3        307.55        305.80        12.85 o
  -7   5  -3        398.93        378.23        14.35 o
  -5   5  -3       1752.01       1821.11        18.87 o
  -3   5  -3        889.33        889.11        15.37 o
  -1   5  -3        673.65        644.20        15.71 o
   1   5  -3        935.24        922.92        12.56 o
   3   5  -3        634.75        614.48         9.79 o
   5   5  -3       1156.13       1076.73        13.56 o
   7   5  -3        748.04        717.69         7.54 o
   9   5  -3        914.14        831.03        10.40 o
  11   5  -3       3073.67       3188.84        40.75 o
  13   5  -3        305.47        331.50        12.66 o
  15   5  -3        516.07        549.06        23.15 o
  17   5  -3        235.93        274.45        14.29 o
  19   5  -3        697.04        780.52        27.78 o
 -14   6  -3        361.88        366.57        13.44 o
 -12   6  -3        356.09        370.75        10.93 o
 -10   6  -3         27.63         23.93         2.60 o
  -8   6  -3        127.39        138.44         4.64 o
  -6   6  -3        207.60        202.56         5.41 o
  -4   6  -3        655.94        647.60         6.34 o
  -2   6  -3         17.20         12.05         1.84 o
   0   6  -3       1470.95       1463.62        17.71 o
   2   6  -3         75.80         69.31         3.80 o
   4   6  -3         43.88         52.92         3.39 o
   6   6  -3        399.65        405.39         8.60 o
   8   6  -3       1285.77       1216.95        57.12 o
  10   6  -3         53.38         50.43         3.79 o
  16   6  -3         12.82         10.80         6.64 o
  18   6  -3        252.63        266.98        14.18 o
 -13   7  -3        179.44        177.92         9.87 o
 -11   7  -3        297.91        299.92        10.84 o
  -9   7  -3        526.02        525.91        10.23 o
  -7   7  -3        803.20        763.96        17.03 o
  -5   7  -3        728.60        739.15        11.24 o
  -3   7  -3         23.42         20.59         2.55 o
  -1   7  -3        318.34        317.07         7.43 o
   1   7  -3       3260.66       3329.98        25.75 o
   3   7  -3        187.84        192.31         6.80 o
   5   7  -3        667.05        634.22        12.91 o
   7   7  -3        107.52        117.83         6.07 o
   9   7  -3        725.72        711.60        12.26 o
  11   7  -3        321.95        382.33        10.70 o
 -12   8  -3        196.48        173.02         6.23 o
 -10   8  -3         71.86         91.84         4.40 o
  -8   8  -3         90.51         93.61         8.21 o
  -6   8  -3         49.38         55.83         3.20 o
  -4   8  -3        256.00        273.19         6.57 o
  -2   8  -3        141.94        143.33         4.55 o
   0   8  -3       1517.34       1500.41        61.75 o
   2   8  -3        121.20        119.38         5.50 o
   4   8  -3        117.59        105.57         5.95 o
   6   8  -3        290.52        289.45         7.73 o
   8   8  -3        775.51        787.09        14.91 o
  10   8  -3        523.93        588.66        12.72 o
  -9   9  -3        428.31        428.56        10.99 o
  -7   9  -3        525.64        503.57        21.01 o
  -5   9  -3         32.18         30.79         3.79 o
  -3   9  -3         41.89         36.39         3.23 o
  -1   9  -3       1265.81       1329.77        16.93 o
   1   9  -3       1555.16       1623.27        47.78 o
   3   9  -3        432.29        442.87         8.50 o
   5   9  -3          5.57          4.57         2.18 o
   7   9  -3         87.83         84.26         4.84 o
  -8  10  -3        241.87        248.16         9.44 o
  -6  10  -3        190.69        200.48         9.29 o
  -4  10  -3         54.85         63.74         3.79 o
  -2  10  -3        156.82        141.29         5.35 o
   0  10  -3        668.50        674.63        13.68 o
   2  10  -3        630.12        644.34        13.49 o
   4  10  -3        356.57        354.19         8.01 o
   6  10  -3        341.36        266.99         8.53 o
  -3  11  -3        106.77        100.67         4.69 o
  -1  11  -3        428.49        458.55        17.15 o
   1  11  -3        135.82        141.64         5.50 o
   3  11  -3         99.46         91.23         4.78 o
   5  11  -3         54.36         51.22         5.29 o
   7  11  -3        291.97        288.23        18.71 o
 -18   0  -2        356.19        365.94        10.41 o
 -16   0  -2        147.21        160.11         6.29 o
 -14   0  -2         76.47         73.09         3.90 o
 -12   0  -2       2299.56       2265.38        24.11 o
 -10   0  -2       4159.87       4306.12       116.53 o
  -8   0  -2       1718.95       1731.54         9.29 o
  -6   0  -2         94.39         91.95         1.78 o
  -4   0  -2        427.57        435.82         3.12 o
  -2   0  -2       7432.71       7780.96        39.72 o
   2   0  -2      12867.91      13216.02       118.55 o
   4   0  -2        229.36        288.59         5.31 o
   6   0  -2        409.57        397.03         6.15 o
   8   0  -2       2868.48       3039.70        30.62 o
 -19   1  -2         94.81         89.32         5.23 o
 -17   1  -2         13.01         14.45         1.97 o
 -15   1  -2        170.40        168.96         4.06 o
 -13   1  -2        784.76        778.03        20.90 o
 -11   1  -2        175.79        170.57         3.09 o
  -9   1  -2       1954.77       1952.61         9.27 o
  -7   1  -2        264.03        272.89         6.27 o
  -5   1  -2       2229.36       2377.24         9.79 o
  -3   1  -2       2063.41       2096.64        24.71 o
  -1   1  -2       6435.29       6525.14        44.69 o
   1   1  -2       1552.82       1521.56         5.10 o
   3   1  -2       1956.16       1975.21         7.43 o
   5   1  -2       1568.36       1607.37        10.85 o
   7   1  -2        146.87        152.10         2.71 o
   9   1  -2        912.43        995.66        10.55 o
 -18   2  -2        657.92        693.63        16.27 o
 -16   2  -2        692.76        743.23        16.14 o
 -14   2  -2        888.95        927.39        10.93 o
 -12   2  -2        483.43        427.45        20.24 o
 -10   2  -2       3266.78       3319.72        15.50 o
  -8   2  -2        489.81        452.01         3.90 o
  -6   2  -2       1230.23       1233.67        14.44 o
  -4   2  -2        924.80        876.34         4.64 o
  -2   2  -2       8477.53       8676.39        36.35 o
   0   2  -2       1666.16       1796.06         7.39 o
   2   2  -2       6808.15       6726.80        31.12 o
   4   2  -2       1179.10       1128.00         6.10 o
   6   2  -2       1501.38       1416.56         9.10 o
   8   2  -2       1830.67       1829.13        42.46 o
  10   2  -2       2178.61       2100.59        16.62 o
  20   2  -2        430.93        460.47        18.76 o
 -19   3  -2         94.23         84.32         5.52 o
 -17   3  -2        162.46        157.49         7.16 o
 -15   3  -2         50.41         52.07         2.69 o
 -13   3  -2        187.31        187.85         3.34 o
 -11   3  -2         65.24         61.91         1.79 o
  -9   3  -2        780.31        817.08         5.67 o
  -7   3  -2        130.20        131.04         3.21 o
  -5   3  -2       1390.32       1552.52        13.67 o
  -3   3  -2        112.99        107.06         4.75 o
  -1   3  -2        578.27        618.15         4.63 o
   1   3  -2       1672.20       1769.59         9.57 o
   3   3  -2       3468.86       3687.43        27.73 o
   5   3  -2        836.16        879.32         5.75 o
   7   3  -2        859.71        907.55         6.29 o
   9   3  -2         71.65         83.76         2.55 o
  11   3  -2        676.25        678.95        15.29 o
  13   3  -2       2080.46       2047.44        28.97 o
  15   3  -2        440.00        417.09        14.54 o
  17   3  -2         89.38         96.59         9.50 o
  19   3  -2         43.29         32.30        15.75 o
  21   3  -2        597.93        685.85        26.23 o
 -18   4  -2        750.75        786.84        23.23 o
 -16   4  -2       1212.39       1302.18        20.07 o
 -14   4  -2        366.97        356.68         7.65 o
 -12   4  -2        421.77        440.31         7.00 o
 -10   4  -2       1256.09       1280.39        11.80 o
  -8   4  -2       1261.22       1236.51         5.14 o
  -6   4  -2       1296.98       1252.63        12.30 o
  -4   4  -2       1198.83       1198.67        12.40 o
  -2   4  -2       1266.24       1318.42         9.46 o
   0   4  -2       3622.37       3544.89        23.88 o
   2   4  -2       3358.45       3515.21        22.47 o
   4   4  -2       1311.04       1301.58        12.86 o
   6   4  -2        514.82        477.65         5.69 o
   8   4  -2       1604.45       1618.38        19.18 o
  10   4  -2       2130.88       2087.22        53.27 o
  12   4  -2        731.21        714.01        16.04 o
  14   4  -2        828.36        830.51        19.24 o
  16   4  -2        535.42        533.26        16.44 o
  18   4  -2        451.09        436.93        16.61 o
  20   4  -2        667.80        609.86        23.94 o
 -17   5  -2        147.19        170.81         8.45 o
 -15   5  -2        527.37        551.00        12.20 o
 -13   5  -2        159.75        168.54         5.07 o
 -11   5  -2        455.87        453.92        11.22 o
  -9   5  -2        162.46        153.71         7.80 o
  -7   5  -2         26.28         26.04         2.94 o
  -5   5  -2        119.51        122.06         5.73 o
  -3   5  -2       2386.80       2423.44        15.28 o
  -1   5  -2       1805.58       1825.01         9.54 o
   1   5  -2       3803.23       3931.94        20.36 o
   3   5  -2       1072.01       1155.50        12.46 o
   5   5  -2         80.10         85.96         4.05 o
   9   5  -2        340.18        333.63        10.82 o
  11   5  -2        443.97        434.24        12.66 o
  13   5  -2       1995.59       2036.78        28.79 o
  15   5  -2         20.94         31.00         9.16 o
  17   5  -2         47.35         55.03        14.99 o
  19   5  -2         64.42         71.62         7.63 o
 -16   6  -2        359.15        334.64         9.21 o
 -14   6  -2        158.44        146.97         4.92 o
 -12   6  -2       1221.94       1291.50        16.01 o
  -8   6  -2       1216.18       1208.16        14.84 o
  -6   6  -2        391.26        371.99        12.32 o
  -4   6  -2        264.70        248.32         5.77 o
  -2   6  -2        224.83        232.65         4.87 o
   0   6  -2       5405.36       5396.60        39.93 o
   2   6  -2       1661.41       1734.53        16.81 o
   4   6  -2       1757.78       1748.11        16.34 o
   6   6  -2         15.92         16.59         6.09 o
   8   6  -2        638.56        623.33        10.15 o
 -15   7  -2        242.45        276.49         8.20 o
 -13   7  -2        336.60        344.25         8.83 o
 -11   7  -2        497.38        480.12         9.84 o
  -9   7  -2        616.71        632.68         9.92 o
  -7   7  -2        639.28        603.17        10.50 o
  -5   7  -2         40.04         37.09         2.59 o
  -3   7  -2        316.56        316.21         6.05 o
  -1   7  -2        960.25       1011.22        10.82 o
   1   7  -2        870.31        885.75        15.12 o
   3   7  -2        924.01        921.99        12.51 o
   5   7  -2        533.31        492.97         9.81 o
   7   7  -2        150.22        151.95         3.19 o
   9   7  -2         53.32         53.35         3.38 o
 -14   8  -2        247.58        239.57         9.19 o
 -12   8  -2        261.18        268.56         7.48 o
 -10   8  -2         43.21         56.28         4.59 o
  -8   8  -2        544.44        527.71         9.45 o
  -6   8  -2        256.51        254.72         6.35 o
  -4   8  -2        279.83        268.28         7.47 o
  -2   8  -2        327.39        327.09         8.45 o
   0   8  -2        519.56        502.60        18.04 o
   2   8  -2        273.45        271.54         6.12 o
   4   8  -2        462.06        477.79        10.19 o
   6   8  -2        432.13        425.56         8.22 o
   8   8  -2        378.92        373.41         7.46 o
 -11   9  -2        173.29        162.68         6.22 o
  -9   9  -2         77.00         73.70         3.85 o
  -7   9  -2        508.14        508.58        19.19 o
  -5   9  -2        350.36        350.80         7.76 o
  -3   9  -2        165.03        165.69         5.05 o
  -1   9  -2         69.33         63.27         5.77 o
   1   9  -2        661.97        695.18         9.36 o
   3   9  -2         50.34         51.25         2.68 o
   5   9  -2        483.49        477.16        13.86 o
   7   9  -2        134.05        147.30         5.43 o
 -10  10  -2        123.11        118.03         5.03 o
  -8  10  -2        382.14        366.81        47.54 o
  -6  10  -2        122.50        136.29         6.53 o
  -4  10  -2        137.40        141.81         5.92 o
  -2  10  -2        104.17         99.39         4.34 o
   0  10  -2        524.26        526.98        10.76 o
   2  10  -2          3.93          2.22         1.47 o
   4  10  -2        165.25        166.49         4.94 o
   6  10  -2         80.32         76.69         6.16 o
   8  10  -2        279.14        287.37        11.34 o
  -5  11  -2        117.53        120.86         8.16 o
  -3  11  -2        129.06        151.28         5.34 o
  -1  11  -2         29.51         30.98         3.63 o
   1  11  -2        179.84        190.42         6.51 o
   3  11  -2        503.78        512.04        16.38 o
   5  11  -2         22.22         18.03         3.47 o
   7  11  -2         24.52         22.32        15.96 o
   9  11  -2        412.93        410.42        19.61 o
 -17   1  -1        527.05        495.64        11.67 o
 -15   1  -1       1537.81       1564.65        13.33 o
 -13   1  -1         85.84        100.28         2.54 o
 -11   1  -1         80.58         71.22         2.43 o
  -9   1  -1       2641.78       2775.91        19.90 o
  -7   1  -1       1287.52       1331.51        13.94 o
  -5   1  -1       6039.37       6235.94        29.62 o
  -3   1  -1       4266.38       4156.28        31.39 o
  -1   1  -1       6356.40       5891.25        27.13 o
   1   1  -1       3852.97       3612.55        25.47 o
   3   1  -1       1951.88       1822.29        14.25 o
   5   1  -1       4344.28       4223.71        28.33 o
   7   1  -1       6487.67       6749.18       201.23 o
   9   1  -1       3948.50       4167.65        20.16 o
  11   1  -1       1635.82       1579.09        15.58 o
  21   1  -1       1342.61       1367.17        30.22 o
 -20   2  -1         68.07         64.09         4.93 o
 -16   2  -1         83.15         96.27         3.33 o
 -14   2  -1        600.44        581.42        11.35 o
 -12   2  -1        514.44        480.71         8.52 o
 -10   2  -1         24.49         18.36         1.98 o
  -8   2  -1        262.08        318.25         6.01 o
  -6   2  -1        138.07        141.71         3.71 o
  -4   2  -1        834.19        885.48         4.24 o
  -2   2  -1       1150.11       1125.21         9.69 o
   2   2  -1       2959.94       2874.19         9.46 o
   4   2  -1        852.90        855.00         4.49 o
   6   2  -1        921.67        927.28         4.91 o
   8   2  -1       1780.90       1871.50        27.16 o
  16   2  -1        288.32        277.35        11.65 o
  18   2  -1         94.65        120.31        34.04 o
  20   2  -1          9.13          6.65         3.94 o
 -17   3  -1        288.18        292.85         9.03 o
 -15   3  -1         54.80         55.23         2.12 o
 -13   3  -1       1911.59       1897.67        18.36 o
 -11   3  -1       2657.74       2642.68        24.24 o
  -9   3  -1       3510.08       3586.33        26.54 o
  -7   3  -1       1130.22       1100.28         9.59 o
  -5   3  -1        108.79        122.77         2.11 o
  -3   3  -1       3686.72       3788.73        17.13 o
  -1   3  -1      10698.96      11196.45        34.78 o
   1   3  -1      11444.32      11581.13        52.75 o
   3   3  -1       4346.29       4467.40        80.56 o
   5   3  -1         63.19         52.01         1.20 o
   7   3  -1        565.07        563.41         5.74 o
   9   3  -1       1480.05       1440.42        15.42 o
  11   3  -1        900.32        852.39        17.54 o
  13   3  -1       1331.18       1323.93        23.12 o
  15   3  -1        676.68        686.16        18.07 o
  17   3  -1        215.54        239.00        11.52 o
  19   3  -1        129.19        114.49         8.34 o
  21   3  -1        391.10        368.51        20.17 o
 -18   4  -1         19.32          8.12         5.42 o
 -16   4  -1        126.64        129.02         5.54 o
 -14   4  -1        682.83        685.55        12.41 o
 -12   4  -1       1493.46       1430.24        22.31 o
 -10   4  -1       1792.32       1810.28         6.94 o
  -8   4  -1       1039.63       1084.60        11.77 o
  -6   4  -1        314.70        295.29         6.67 o
  -4   4  -1       1156.51       1252.48         9.49 o
  -2   4  -1       2371.98       2526.48        13.11 o
   0   4  -1       1561.42       1632.80        20.08 o
   2   4  -1        177.07        169.51         3.24 o
   4   4  -1        585.54        638.19        15.96 o
   6   4  -1        418.36        450.06         8.28 o
   8   4  -1         31.58         40.67         7.16 o
  12   4  -1       1150.24       1270.30        23.26 o
  16   4  -1        465.56        491.29        24.95 o
  18   4  -1         76.09         99.87         9.48 o
  20   4  -1         36.55         46.78        22.46 o
 -17   5  -1        612.28        636.27        15.53 o
 -15   5  -1        316.34        331.95        10.45 o
 -13   5  -1       1041.82       1018.39        15.04 o
  -9   5  -1       1278.12       1270.49        17.13 o
  -7   5  -1       1623.36       1580.70        17.69 o
  -5   5  -1        596.94        589.46         7.75 o
  -3   5  -1        836.66        795.78        14.29 o
  -1   5  -1       1996.82       2052.67        26.22 o
   1   5  -1        138.42        110.00         2.65 o
   3   5  -1       2849.52       2849.16        20.17 o
   5   5  -1       1083.32       1143.24        10.76 o
   7   5  -1       1053.02       1096.39        10.82 o
  13   5  -1        416.98        388.23        12.76 o
  17   5  -1        670.36        667.91        21.36 o
  19   5  -1        635.65        620.14        24.77 o
 -16   6  -1        378.73        358.03        11.65 o
 -14   6  -1        678.45        691.71        17.19 o
 -12   6  -1        132.25        146.36         6.77 o
 -10   6  -1        371.54        376.57        10.86 o
  -8   6  -1        651.10        605.96        11.90 o
  -6   6  -1        319.61        338.57         6.29 o
  -4   6  -1         34.98         32.77         2.75 o
  -2   6  -1        188.89        198.22         5.25 o
   0   6  -1        406.26        406.07         5.61 o
   2   6  -1        466.51        476.76         7.09 o
   4   6  -1       1251.46       1304.33        11.92 o
   6   6  -1        356.10        367.50         5.88 o
   8   6  -1         23.03         23.12         4.68 o
 -15   7  -1         19.81         11.43         9.00 o
 -13   7  -1        367.92        388.31        12.33 o
 -11   7  -1        206.28        225.92         9.06 o
  -9   7  -1        136.33        155.28         7.23 o
  -7   7  -1       1324.06       1287.76        22.04 o
  -5   7  -1        646.18        626.81        11.66 o
  -3   7  -1        400.17        379.40        13.86 o
  -1   7  -1        682.37        660.55         7.85 o
   1   7  -1        547.14        507.03         6.63 o
   3   7  -1        910.15        880.99        11.23 o
   5   7  -1        187.50        162.01         4.36 o
   7   7  -1        332.10        321.97         6.55 o
 -14   8  -1        370.39        395.38        14.63 o
 -12   8  -1        187.19        190.84         6.21 o
 -10   8  -1         90.64         95.91         4.23 o
  -8   8  -1        335.41        309.85         6.74 o
  -6   8  -1        151.38        149.17         5.03 o
  -4   8  -1         93.13         83.14         3.47 o
  -2   8  -1       1242.23       1236.87        24.09 o
   0   8  -1        453.66        451.68         7.65 o
   2   8  -1        329.36        330.59         6.98 o
   6   8  -1         75.47         71.09         2.99 o
   8   8  -1         23.64         21.78         1.83 o
 -13   9  -1        151.15        156.93         5.76 o
 -11   9  -1        105.15        126.80         5.02 o
  -9   9  -1        149.45        144.57        10.41 o
  -7   9  -1        136.51        131.95         4.79 o
  -5   9  -1         57.99         56.20         3.08 o
  -3   9  -1        368.03        367.11         7.00 o
  -1   9  -1        379.29        382.87         6.78 o
   1   9  -1        491.42        478.89         9.15 o
   3   9  -1       1060.83       1019.92        70.13 o
   5   9  -1        275.82        260.78         4.72 o
   7   9  -1         13.39         12.86         2.50 o
 -10  10  -1         93.50         81.33         4.69 o
  -8  10  -1        189.01        207.99         8.49 o
  -6  10  -1        127.11        128.72         4.74 o
  -4  10  -1         95.76        103.44         9.83 o
  -2  10  -1        834.68        814.49        13.09 o
   0  10  -1        273.27        266.58        14.61 o
   2  10  -1        774.77        770.56        13.41 o
   4  10  -1        106.81        110.50         6.60 o
   6  10  -1        138.25        141.42         7.19 o
   8  10  -1         97.90        101.49         6.19 o
  10  10  -1        733.82        719.76        18.06 o
  12  10  -1        228.24        253.68        11.38 o
  -7  11  -1         64.22         64.77         5.95 o
  -5  11  -1         84.52         99.57         4.79 o
  -3  11  -1        164.34        162.51         4.54 o
  -1  11  -1         31.36         28.11         2.65 o
   1  11  -1         78.92         85.83         6.57 o
   3  11  -1        101.94        109.65         6.93 o
   5  11  -1        309.41        312.91        12.10 o
   7  11  -1         80.13         82.52         6.26 o
   9  11  -1         38.13         38.36         4.45 o
  -2  12  -1        249.15        252.93        14.16 o
   0  12  -1        154.66        140.48         8.20 o
   2  12  -1        194.70        193.08        11.69 o
 -20   0   0        314.94        299.22         9.42 o
 -18   0   0        376.27        342.83         6.76 o
 -16   0   0       1206.66       1238.66        10.31 o
 -14   0   0        799.97        823.23        18.52 o
 -10   0   0       1084.45       1046.47        11.43 o
  -8   0   0      11353.57      12103.60        55.33 o
  -6   0   0       1119.58       1182.69         9.43 o
   6   0   0       1060.32       1073.61         8.76 o
   8   0   0      11220.78      12171.76        67.13 o
  10   0   0       1090.78       1024.91        10.97 o
  20   0   0        310.40        322.93        15.19 o
 -21   1   0         56.18         52.17         4.75 o
 -19   1   0          0.22          2.12         2.16 o
 -17   1   0         50.32         47.80         1.72 o
 -15   1   0        317.24        291.41         3.89 o
 -13   1   0         62.32         60.69         1.88 o
 -11   1   0        575.18        583.44         8.49 o
  -9   1   0         28.65         37.99         2.38 o
  -7   1   0        613.14        601.68         4.92 o
  -5   1   0        431.95        453.50        16.28 o
  -3   1   0       1561.79       1442.02        29.30 o
   3   1   0       1561.68       1487.72        15.84 o
   5   1   0        431.63        442.51         9.09 o
   7   1   0        610.04        600.52         4.75 o
   9   1   0         29.13         34.70         1.46 o
  11   1   0        572.70        571.03         9.61 o
  13   1   0         61.19         53.78         2.90 o
  15   1   0        317.63        271.95        12.18 o
  17   1   0         49.98         46.27        15.22 o
  19   1   0          0.24          0.61         3.50 o
  21   1   0         55.25         39.39        18.37 o
 -20   2   0        496.57        496.59        15.98 o
 -18   2   0        707.80        743.14        25.28 o
 -16   2   0       1266.85       1288.43        11.54 o
 -14   2   0        349.10        346.05         4.71 o
 -12   2   0        546.01        529.22         4.78 o
 -10   2   0       1925.69       1924.70        10.06 o
  -8   2   0       3504.73       3665.33        30.72 o
  -6   2   0       3875.92       3879.83        23.38 o
  -4   2   0       1682.82       1567.56        11.96 o
  -2   2   0        453.92        416.12         2.69 o
   2   2   0        490.33        432.68         3.16 o
   4   2   0       1644.91       1610.29         7.14 o
   6   2   0       3837.79       3831.60        13.79 o
   8   2   0       3511.35       3734.92        64.25 o
  10   2   0       1979.21       1899.27        29.34 o
  12   2   0        517.46        484.08        22.47 o
  14   2   0        358.52        371.07        13.80 o
  16   2   0       1251.68       1230.78        23.44 o
  18   2   0        697.74        739.97        25.41 o
  20   2   0        503.54        510.30        20.95 o
 -19   3   0         89.51        101.55         6.83 o
 -17   3   0          9.35          9.83         1.91 o
 -15   3   0        434.83        395.26         5.22 o
 -13   3   0       1728.52       1647.33        45.98 o
 -11   3   0        648.16        659.26         7.58 o
  -9   3   0         77.95         73.79         1.67 o
  -7   3   0        124.42        117.49         1.53 o
  -5   3   0       2999.84       3091.55        43.61 o
  -3   3   0       1724.94       1771.29        23.33 o
   1   3   0       4130.15       4182.37        19.72 o
   3   3   0       1742.95       1756.74         9.26 o
   5   3   0       2997.67       3125.45        21.08 o
   7   3   0        119.64        116.52         2.57 o
   9   3   0         74.12         69.40         2.49 o
  11   3   0        655.95        684.34         9.23 o
  13   3   0       1713.54       1672.67        26.70 o
  17   3   0          9.56         10.08         4.66 o
  19   3   0         92.53        120.25        10.17 o
 -20   4   0        779.61        813.80        33.53 o
 -18   4   0        571.85        611.01        11.17 o
 -16   4   0        111.91        102.74         6.82 o
 -14   4   0         57.41         63.44         4.87 o
 -12   4   0        973.83        854.63         9.80 o
 -10   4   0        473.90        464.27         5.29 o
  -8   4   0       1440.86       1463.70        23.96 o
  -6   4   0       2187.90       2151.38        19.68 o
  -4   4   0       1824.10       1818.05        14.01 o
  -2   4   0        414.39        396.05         6.91 o
   0   4   0         15.18          9.24         2.05 o
   2   4   0        382.45        357.11         3.46 o
   4   4   0       1802.11       1793.05         8.56 o
   8   4   0       1459.09       1478.80        18.18 o
  10   4   0        504.99        470.41         7.68 o
  14   4   0         49.08         50.60        14.93 o
  16   4   0        114.12        112.77         8.72 o
  18   4   0        568.25        543.02        19.26 o
  20   4   0        778.70        833.24        39.07 o
 -19   5   0        152.30        156.72        13.66 o
 -17   5   0         99.02        104.56         4.69 o
 -15   5   0        193.57        195.70         5.33 o
 -13   5   0        512.27        505.79        10.97 o
 -11   5   0       1059.38       1059.38        10.99 o
  -9   5   0        295.02        314.98         3.41 o
  -7   5   0        142.02        141.48         5.68 o
  -5   5   0        662.42        688.36        13.36 o
  -3   5   0        498.61        502.58         9.06 o
  -1   5   0        797.59        818.45        15.96 o
   1   5   0        782.95        818.78         6.85 o
   3   5   0        513.33        564.72         4.04 o
   5   5   0        653.48        696.03         6.17 o
   7   5   0        135.58        126.20         4.48 o
   9   5   0        294.12        279.02         6.45 o
 -18   6   0        171.78        181.09         6.96 o
 -16   6   0         86.64         77.00         3.93 o
 -14   6   0        161.95        172.62         7.16 o
 -12   6   0       2666.61       2675.14        26.38 o
 -10   6   0       1092.37       1097.77        20.02 o
  -8   6   0        303.91        310.69         8.71 o
  -6   6   0          3.30          7.72         2.67 o
  -4   6   0        889.96        952.75        13.85 o
  -2   6   0       2832.01       2701.25       109.68 o
   0   6   0        144.14        133.35         3.58 o
   2   6   0       2856.85       2730.48        14.05 o
   4   6   0        925.88        969.37         8.81 o
   6   6   0          1.42          7.28         1.93 o
 -17   7   0        180.12        173.75         6.63 o
 -15   7   0         27.34         30.93         3.98 o
 -13   7   0         95.13         94.72         4.07 o
 -11   7   0        702.88        772.91        15.65 o
  -9   7   0        447.89        469.54        12.42 o
  -7   7   0        284.32        295.34         9.66 o
  -5   7   0         38.27         49.78         3.90 o
  -3   7   0         96.45         95.18         9.43 o
  -1   7   0        270.31        254.56         5.67 o
   1   7   0        267.94        263.53         3.58 o
   3   7   0        103.98        109.38         2.33 o
   5   7   0         35.94         41.19         3.89 o
 -16   8   0        360.35        374.41        22.64 o
 -14   8   0        201.99        203.93        19.27 o
 -12   8   0        214.96        205.56         6.49 o
 -10   8   0       1312.16       1290.69        32.02 o
  -8   8   0        116.19        122.25         6.43 o
  -6   8   0        359.48        347.37        10.73 o
  -4   8   0        181.68        173.48         4.83 o
  -2   8   0       2573.00       2599.00        25.93 o
   0   8   0        135.11        126.99         3.01 o
   2   8   0       2577.14       2599.51        19.62 o
   4   8   0        186.74        177.97         3.05 o
   6   8   0        358.56        301.83         5.09 o
   8   8   0        112.12        118.98         5.61 o
  10   8   0       1301.47       1199.98        23.79 o
 -13   9   0        327.06        334.68        10.22 o
 -11   9   0        142.75        134.82         7.74 o
  -9   9   0        229.61        233.13         6.82 o
  -7   9   0        449.88        435.98         7.43 o
  -5   9   0        128.13        125.30         3.99 o
  -3   9   0        181.95        179.72         4.01 o
  -1   9   0        590.37        592.96         6.48 o
   1   9   0        574.55        565.08         5.82 o
   3   9   0        184.59        166.42         7.67 o
   5   9   0        132.03        135.46         6.71 o
   7   9   0        456.63        428.87        11.41 o
   9   9   0        218.59        230.55         8.78 o
  11   9   0        149.30        138.53         6.89 o
 -12  10   0        245.86        250.74         8.09 o
 -10  10   0        527.94        545.66        13.74 o
  -8  10   0        292.58        288.62         6.15 o
  -6  10   0        163.03        156.14         4.18 o
  -4  10   0        132.27        139.95         3.83 o
  -2  10   0        502.05        502.93         7.19 o
   0  10   0        164.37        163.42         3.57 o
   2  10   0        495.78        500.91        13.85 o
   4  10   0        138.70        134.52         7.12 o
   6  10   0        160.56        145.30         6.94 o
   8  10   0        286.11        290.10        10.36 o
  10  10   0        524.54        557.43        18.00 o
  -9  11   0         69.57         70.62         4.32 o
  -7  11   0        107.16        112.43         4.11 o
  -5  11   0        193.71        175.73         5.63 o
  -3  11   0        650.79        668.60         9.76 o
  -1  11   0        254.01        263.77        12.03 o
   1  11   0        257.46        262.57        10.62 o
   3  11   0        647.57        692.95        17.97 o
   7  11   0        107.54        119.87         6.91 o
   9  11   0         64.67         63.60         5.23 o
  -4  12   0          2.73          2.22         1.70 o
  -2  12   0        116.55        127.16         7.88 o
   0  12   0         16.23         11.00        11.26 o
   2  12   0        117.84        128.86         7.68 o
   4  12   0          3.46          4.37         2.28 o
 -21   1   1       1337.31       1051.28        28.12 o
 -19   1   1        504.43        500.70         6.44 o
 -17   1   1        563.94        618.88         7.94 o
 -15   1   1       1340.69       1190.15        15.94 o
 -13   1   1       1040.88       1021.23         7.79 o
 -11   1   1       1612.64       1598.12         9.50 o
  -9   1   1       3881.16       4146.20        21.75 o
  -7   1   1       6569.88       6593.72        19.61 o
  -5   1   1       4332.01       4183.59        10.44 o
  -3   1   1       1894.30       1804.70        10.30 o
  -1   1   1       3753.31       3637.74        42.39 o
   1   1   1       6432.16       5945.39        27.29 o
   5   1   1       5960.30       6211.32        27.46 o
   7   1   1       1311.40       1350.76         6.26 o
   9   1   1       2673.04       2778.43        12.24 o
  11   1   1         72.59         63.89         2.05 o
  13   1   1         80.55         91.24         2.18 o
  17   1   1        532.23        506.04        19.82 o
  19   1   1       1098.94        596.27        19.78 o
 -20   2   1          9.53          6.53         2.54 o
 -18   2   1         95.43        107.20         2.84 o
 -16   2   1        285.24        274.28         6.18 o
 -14   2   1         34.74         34.24         1.42 o
 -12   2   1        212.89        192.27         3.73 o
 -10   2   1        716.55        686.31         7.07 o
  -8   2   1       1780.75       1875.71        16.26 o
  -6   2   1        927.01        934.26         7.53 o
  -4   2   1        857.75        868.98         9.53 o
  -2   2   1       2957.41       2831.81        23.78 o
   4   2   1        843.12        893.92         8.75 o
   6   2   1        140.12        148.16         1.96 o
   8   2   1        257.48        313.80         6.37 o
  10   2   1         23.26         18.42         2.19 o
  12   2   1        513.64        474.06         6.41 o
  14   2   1        595.21        595.92        17.08 o
  16   2   1         81.40         97.00         7.99 o
  18   2   1          7.81         12.79         8.32 o
  20   2   1         69.76         72.23         8.49 o
 -21   3   1        395.95        402.31        13.23 o
 -19   3   1        132.19        125.09         4.57 o
 -17   3   1        213.67        242.70         5.97 o
 -15   3   1        659.46        664.66        13.25 o
 -13   3   1       1342.22       1350.49        17.88 o
 -11   3   1        905.42        888.07         7.55 o
  -9   3   1       1509.63       1462.93         7.17 o
  -7   3   1        601.45        615.00         6.61 o
  -5   3   1         54.09         42.87         1.34 o
  -3   3   1       4245.36       4410.88        15.95 o
  -1   3   1      11444.60      11595.95        80.48 o
   1   3   1      10780.76      11346.98        35.48 o
   3   3   1       3790.67       3833.30        20.79 o
   7   3   1       1086.65       1078.73        19.62 o
   9   3   1       3461.62       3630.12        24.91 o
  11   3   1       2686.47       2710.30        17.38 o
  15   3   1         61.69         62.72         6.83 o
  17   3   1        287.65        288.55        13.45 o
  19   3   1        462.97        497.77        21.19 o
 -20   4   1         37.48         42.52         3.29 o
 -18   4   1         76.87         95.48         4.45 o
 -16   4   1        465.94        473.99         9.06 o
 -14   4   1        486.54        477.08        18.03 o
 -12   4   1       1168.74       1117.28        24.34 o
 -10   4   1        516.38        482.55         4.84 o
  -8   4   1         28.68         33.14         1.59 o
  -6   4   1        410.04        448.65        14.02 o
  -4   4   1        594.99        629.22         7.52 o
  -2   4   1        171.73        175.82         2.83 o
   0   4   1       1541.91       1596.05         9.03 o
   2   4   1       2389.67       2563.78        12.34 o
   4   4   1       1156.70       1263.12        11.72 o
   8   4   1       1030.81       1079.80        11.82 o
  10   4   1       1794.74       1705.78        14.96 o
 -19   5   1        637.01        667.96        15.64 o
 -17   5   1        678.39        682.46        12.41 o
 -13   5   1        409.02        402.81         8.96 o
 -11   5   1        667.11        646.77        18.91 o
  -9   5   1       1348.35       1309.17        12.65 o
  -7   5   1       1046.93       1062.89         9.48 o
  -5   5   1       1131.12       1120.68         6.62 o
  -3   5   1       2863.25       2887.04        16.65 o
  -1   5   1        139.30        107.54         4.08 o
   1   5   1       2029.74       2122.04        18.91 o
   3   5   1        817.88        811.57         9.48 o
   5   5   1        630.33        652.35         9.02 o
   7   5   1       1615.86       1596.83        14.79 o
   9   5   1       1277.95       1277.08        13.61 o
 -18   6   1        114.45        125.32         7.20 o
 -16   6   1        108.48        116.20         4.87 o
 -14   6   1         26.56         24.02         8.20 o
 -12   6   1        222.95        229.51         7.00 o
 -10   6   1         26.70         19.05         3.61 o
  -8   6   1         21.38         19.74         1.54 o
  -6   6   1        351.21        351.17         7.80 o
  -4   6   1       1253.21       1277.23        10.70 o
  -2   6   1        483.18        509.59         6.41 o
   0   6   1        409.51        388.62        14.21 o
   2   6   1        197.60        208.02         2.82 o
   4   6   1         39.77         39.77         1.59 o
   6   6   1        314.65        324.32         6.90 o
   8   6   1        649.94        585.29        44.05 o
  10   6   1        382.01        403.61         8.62 o
  12   6   1        138.89        140.07         5.49 o
 -17   7   1        371.70        373.89        11.72 o
 -15   7   1        179.74        190.07         6.73 o
 -13   7   1        503.47        497.37         9.61 o
 -11   7   1       1044.77       1028.24        12.28 o
  -9   7   1        877.89        918.44        41.45 o
  -7   7   1        324.27        297.64         6.24 o
  -5   7   1        192.99        184.32         5.26 o
  -3   7   1        904.77        877.79         9.49 o
  -1   7   1        567.16        533.37        20.04 o
   1   7   1        660.67        642.69         5.26 o
   3   7   1        392.40        385.08         5.71 o
   5   7   1        650.79        642.26        11.01 o
   7   7   1       1323.26       1233.15        19.59 o
   9   7   1        135.33        140.50         5.22 o
  11   7   1        219.21        225.38         6.48 o
 -16   8   1        165.89        186.18         7.57 o
 -14   8   1        164.62        165.99         6.00 o
 -12   8   1        100.92        101.99         6.92 o
 -10   8   1        585.79        586.21        10.51 o
  -8   8   1         28.09         26.59         3.82 o
  -6   8   1         78.77         82.05         4.72 o
  -4   8   1        509.01        503.89        12.77 o
  -2   8   1        316.50        303.15         6.54 o
   0   8   1        472.70        472.08         6.42 o
   2   8   1       1240.65       1242.26        10.61 o
   4   8   1         97.10         92.06         2.86 o
   6   8   1        154.31        145.07         6.54 o
   8   8   1        342.02        316.18         7.94 o
  10   8   1         88.88         84.79         4.66 o
 -13   9   1       1103.88       1051.59       120.34 o
  -9   9   1        830.59        848.31        20.76 o
  -7   9   1         14.76         14.10         2.89 o
  -5   9   1        261.43        264.17         7.07 o
  -3   9   1       1043.39       1035.29        18.68 o
  -1   9   1        489.63        497.73         6.73 o
   1   9   1        375.74        374.21         4.40 o
   3   9   1        370.89        376.80         6.89 o
   5   9   1         53.34         54.20         3.97 o
   7   9   1        132.66        130.87         6.01 o
   9   9   1        145.19        151.21         6.30 o
 -12  10   1        221.76        253.23        13.78 o
 -10  10   1        732.34        673.75        23.52 o
  -8  10   1        102.82        110.08         4.72 o
  -6  10   1        140.96        138.27         3.99 o
  -4  10   1        104.48        109.02         3.29 o
  -2  10   1        754.54        737.49         9.85 o
   0  10   1        286.73        275.82         7.02 o
   2  10   1        822.12        747.15        17.98 o
   4  10   1         99.09        103.84         5.92 o
   6  10   1        122.44        113.46         5.87 o
   8  10   1        189.43        201.65         8.14 o
  -9  11   1         38.73         35.88         2.78 o
  -7  11   1         82.11         91.59         8.56 o
  -5  11   1        304.19        313.87         7.79 o
  -3  11   1        105.65        100.82         4.76 o
  -1  11   1         77.67         88.56         6.32 o
   1  11   1         31.81         30.77         4.23 o
   3  11   1        167.32        177.75         8.41 o
   5  11   1         80.01         84.36        10.19 o
   7  11   1         60.59         59.43         4.85 o
  -2  12   1        188.87        194.49        11.63 o
   0  12   1        158.22        148.09         7.96 o
   2  12   1        237.56        228.75        12.96 o
 -20   0   2        363.62        343.39         7.57 o
 -18   0   2        577.75        551.24        33.18 o
 -16   0   2        925.38        872.86        14.75 o
 -14   0   2       2090.09       2025.67        15.83 o
 -12   0   2       1684.64       1523.47        24.70 o
 -10   0   2        792.34        743.54         8.99 o
  -8   0   2       2829.63       3005.76        60.48 o
  -6   0   2        376.71        368.17         4.91 o
  -4   0   2        202.40        253.14         4.49 o
  -2   0   2      12931.56      12936.08        77.03 o
   0   0   2      10815.95      10805.06        34.65 o
   4   0   2        454.15        474.15         8.04 o
   6   0   2         81.07         69.00         3.78 o
   8   0   2       1657.69       1699.11        20.81 o
  10   0   2       4157.75       4249.18        41.69 o
  12   0   2       2371.16       2306.61        30.49 o
  14   0   2         76.46         76.39         6.15 o
  16   0   2        134.91        139.80         8.46 o
  18   0   2        352.74        364.48        15.75 o
 -21   1   2        121.04        127.86         3.91 o
 -19   1   2          3.50          6.37         1.64 o
 -17   1   2         32.92         37.29         3.70 o
 -15   1   2         25.82         19.54         2.50 o
 -13   1   2         64.47         61.84         2.15 o
 -11   1   2        138.14        130.07         2.56 o
  -9   1   2        910.99       1011.00        16.86 o
  -7   1   2        145.15        151.49         2.75 o
  -5   1   2       1562.64       1565.52        16.10 o
  -3   1   2       1960.92       1974.49        13.60 o
  -1   1   2       1551.83       1537.96        17.05 o
   3   1   2       2060.06       2094.93        18.74 o
   5   1   2       2223.99       2481.01        20.83 o
   7   1   2        262.56        272.27         6.72 o
   9   1   2       1959.41       1943.29        26.66 o
  11   1   2        177.60        179.27         9.61 o
  13   1   2        787.71        805.14        18.88 o
  15   1   2        169.29        172.33         9.66 o
  17   1   2         12.82         13.12         3.50 o
  19   1   2         94.24         94.48         6.15 o
 -20   2   2        433.07        405.26         7.68 o
 -18   2   2        951.22        978.79        10.89 o
 -16   2   2        296.27        346.96        14.57 o
 -14   2   2        604.59        567.24        10.06 o
 -12   2   2        180.08        170.22         2.92 o
 -10   2   2       2163.57       2113.77        12.38 o
  -8   2   2       1812.74       1835.74        13.02 o
  -6   2   2       1520.02       1407.58         6.82 o
  -4   2   2       1222.41       1144.04         7.76 o
  -2   2   2       6796.31       6610.12        88.05 o
   0   2   2       1612.36       1769.74        12.09 o
   2   2   2       8527.86       8509.74        72.54 o
  12   2   2        515.62        521.24        15.34 o
  16   2   2        668.50        717.39        15.97 o
  18   2   2        666.13        747.37        16.00 o
 -21   3   2        593.09        622.73        16.11 o
 -19   3   2         44.19         45.57         5.77 o
 -17   3   2         91.53         99.17         3.41 o
 -15   3   2        442.13        415.58         4.76 o
 -13   3   2       2068.37       2031.38        17.67 o
 -11   3   2        675.78        680.44         5.79 o
  -9   3   2         68.63         76.93         2.12 o
  -7   3   2        857.25        881.03         7.78 o
  -5   3   2        823.36        862.45         6.29 o
  -3   3   2       3493.81       3611.82        45.66 o
  -1   3   2       1654.43       1780.01         7.47 o
   1   3   2        588.90        632.12         8.25 o
   3   3   2        114.82        107.86         1.51 o
   5   3   2       1376.72       1515.64        10.16 o
   7   3   2        131.86        129.46         1.62 o
  19   3   2         92.86         85.29         8.54 o
 -20   4   2        660.44        694.72        15.98 o
 -18   4   2        459.57        460.93        10.32 o
 -16   4   2        557.16        549.93        25.90 o
 -14   4   2        833.42        781.32        15.34 o
 -12   4   2        711.45        684.88         9.64 o
 -10   4   2       2158.47       2097.88        53.47 o
  -8   4   2       1638.60       1611.99         9.87 o
  -6   4   2        519.84        476.95         7.77 o
  -4   4   2       1276.00       1261.29         7.67 o
  -2   4   2       3358.95       3543.42        37.16 o
   0   4   2       3650.15       3619.64        12.47 o
   2   4   2       1286.33       1328.63        17.86 o
   4   4   2       1187.18       1147.74        10.58 o
   6   4   2       1286.88       1245.97         9.98 o
   8   4   2       1263.66       1226.68        20.01 o
  10   4   2       1270.50       1262.81         6.65 o
 -19   5   2         69.08         68.21         3.98 o
 -17   5   2         48.28         49.56         7.90 o
 -15   5   2         21.34         22.46         4.57 o
 -13   5   2       1984.24       2037.92        16.26 o
 -11   5   2        457.48        437.70         9.86 o
  -9   5   2        337.12        317.92         4.41 o
  -7   5   2        622.21        607.81         5.54 o
  -5   5   2         79.65         79.70         2.17 o
  -3   5   2       1091.99       1180.31         7.02 o
  -1   5   2       3763.52       3909.13        20.37 o
   1   5   2       1813.52       1870.51        10.48 o
   3   5   2       2399.52       2375.84        18.57 o
   5   5   2        126.60        136.48         3.70 o
   7   5   2         29.46         31.91         1.92 o
   9   5   2        162.09        153.50         4.83 o
 -18   6   2         29.59         28.65        10.31 o
 -16   6   2        324.11        338.59         8.76 o
 -14   6   2        615.31        621.54        14.59 o
 -12   6   2        949.56        936.95        12.73 o
 -10   6   2       2001.01       1986.68        21.90 o
  -8   6   2        666.48        611.63        26.73 o
  -6   6   2         19.15         14.96         3.29 o
  -4   6   2       1713.12       1678.77        27.93 o
  -2   6   2       1638.68       1644.10        30.03 o
   0   6   2       5449.41       5608.61        95.98 o
   2   6   2        238.54        254.95         4.94 o
   4   6   2        265.36        265.60         6.17 o
   6   6   2        372.18        364.90         7.22 o
   8   6   2       1211.65       1208.18        17.08 o
 -17   7   2         88.77         87.26         6.39 o
 -15   7   2        435.51        443.11        10.77 o
 -13   7   2        588.17        610.79        20.61 o
 -11   7   2       1181.28       1150.70        21.60 o
  -9   7   2         49.10         33.59         4.83 o
  -7   7   2        144.44        146.02         5.16 o
  -5   7   2        532.88        511.26         8.11 o
  -3   7   2        935.32        944.48        15.87 o
  -1   7   2        854.00        861.52        22.18 o
   1   7   2        975.91       1009.96        17.19 o
   3   7   2        320.69        334.21         7.92 o
   5   7   2         43.23         41.41         2.99 o
   7   7   2        625.13        612.64         9.23 o
   9   7   2        620.16        623.23        10.84 o
 -16   8   2        534.26        560.02        14.02 o
 -14   8   2        182.70        192.61         7.74 o
 -12   8   2         55.05         56.20         3.52 o
 -10   8   2        910.43        822.78        96.25 o
  -8   8   2        378.40        380.50         7.80 o
  -6   8   2        435.85        427.24        10.35 o
  -4   8   2        475.29        480.07         9.23 o
  -2   8   2        256.21        241.26         5.61 o
   0   8   2        536.63        531.81        14.40 o
   2   8   2        310.29        306.86         3.77 o
   4   8   2        274.89        283.05         7.88 o
   6   8   2        251.18        251.65         8.38 o
   8   8   2        553.52        542.78        11.07 o
 -13   9   2         51.21         49.00         3.52 o
 -11   9   2         75.87         89.10         5.89 o
  -9   9   2        678.46        666.19        12.92 o
  -7   9   2        128.15        136.53         5.27 o
  -5   9   2        493.80        475.17        10.30 o
  -3   9   2         50.64         50.48         2.92 o
  -1   9   2        664.88        685.87         6.39 o
   1   9   2         62.26         58.79         2.66 o
   3   9   2        166.88        183.32         7.04 o
   5   9   2        347.62        308.24         8.71 o
   7   9   2        502.60        451.15        11.41 o
 -12  10   2        226.19        233.29         9.03 o
 -10  10   2         31.99         34.36         4.16 o
  -8  10   2        276.70        269.17         9.16 o
  -6  10   2         77.41         77.60         3.79 o
  -4  10   2        167.78        161.17         5.32 o
  -2  10   2          3.00          2.03         0.86 o
   0  10   2        522.50        515.50        14.51 o
   2  10   2        104.04        101.00         5.93 o
   4  10   2        138.01        145.47         6.92 o
   6  10   2        117.08        125.89         6.02 o
  -9  11   2        415.87        394.47        13.83 o
  -7  11   2         27.21         38.50         5.41 o
  -5  11   2         26.56         26.52         4.08 o
  -3  11   2        489.71        502.45        10.00 o
  -1  11   2        184.40        194.31         8.76 o
   1  11   2         34.47         40.59         4.04 o
   3  11   2        121.71        138.73         7.02 o
   5  11   2        115.08        108.34         6.44 o
 -21   1   3        279.13        270.72         6.72 o
 -19   1   3        816.92        832.76        16.54 o
 -17   1   3       1013.24        889.80        31.97 o
 -15   1   3        245.02        259.22         4.49 o
 -13   1   3        951.16        958.81         8.38 o
 -11   1   3        673.18        673.60         5.87 o
  -9   1   3        984.38        981.10        12.16 o
  -7   1   3       1901.35       1935.85        25.86 o
  -5   1   3        288.27        310.33         3.12 o
  -3   1   3       4088.18       4140.51        28.24 o
  -1   1   3       1257.33       1238.91         7.05 o
   1   1   3       4866.47       5001.37        21.58 o
   3   1   3       1536.06       1613.41         9.89 o
   7   1   3       1107.39       1083.48        16.27 o
   9   1   3       2514.65       2303.80        26.63 o
  13   1   3         18.52         15.99         8.03 o
  15   1   3        368.60        380.69        15.25 o
  17   1   3       1250.05       1281.39        36.95 o
 -20   2   3        281.22        284.93        12.19 o
 -18   2   3          2.64          2.12         1.08 o
 -16   2   3        649.31        628.74         9.80 o
 -14   2   3         53.32         56.92         3.24 o
 -12   2   3        251.91        250.17         4.97 o
 -10   2   3        643.62        671.68         7.16 o
  -8   2   3        143.27        152.83         6.56 o
  -6   2   3        379.87        386.76         3.97 o
  -4   2   3        526.02        572.01         7.08 o
  -2   2   3         16.79         27.86         1.13 o
   0   2   3        838.63        853.10         8.22 o
   2   2   3        889.54        883.68        12.85 o
   4   2   3       1751.05       1833.31        14.48 o
   6   2   3        518.54        492.04         8.75 o
   8   2   3        483.71        526.07        11.07 o
  10   2   3        176.58        180.67         7.40 o
  12   2   3       1877.23       1869.77        24.00 o
  14   2   3         18.27         14.76         6.77 o
  16   2   3        433.59        428.83        15.36 o
  18   2   3         64.28         55.73        10.04 o
 -19   3   3        319.34        347.04         7.38 o
 -17   3   3        303.77        278.02         4.72 o
 -15   3   3        129.15        132.16         5.19 o
 -13   3   3       3143.46       3128.08        50.86 o
 -11   3   3       1303.61       1268.18        10.28 o
  -9   3   3       1795.11       1742.61        22.36 o
  -7   3   3        389.68        363.76        11.00 o
  -5   3   3       1726.70       1823.22        17.48 o
  -3   3   3       1295.40       1235.79         8.64 o
  -1   3   3       3184.19       3149.24        15.88 o
   1   3   3       1542.39       1607.36        11.80 o
   3   3   3       1708.15       1807.66        30.92 o
   5   3   3       1020.36       1072.22        11.78 o
   9   3   3        488.66        501.14        11.77 o
  11   3   3       1289.45       1355.67        23.03 o
  13   3   3        326.09        333.24        11.72 o
  15   3   3        195.45        186.17        10.09 o
  17   3   3        623.01        625.18        23.47 o
 -20   4   3        244.17        307.89        31.78 o
 -18   4   3        155.75        153.08         8.66 o
 -16   4   3         51.87         53.22         4.40 o
 -14   4   3        203.79        190.69         6.44 o
 -12   4   3       1640.69       1600.03        19.84 o
 -10   4   3        722.34        732.78        10.51 o
  -8   4   3        241.80        264.80         5.71 o
  -6   4   3        436.93        409.95         6.39 o
  -4   4   3       2366.69       2418.58        12.86 o
  -2   4   3        467.63        422.51         5.03 o
   0   4   3       1028.87       1110.74         8.04 o
   2   4   3         17.77         16.17         0.99 o
   4   4   3         48.27         43.43         1.16 o
   6   4   3        504.95        495.40         4.73 o
  14   4   3        106.10        105.85         7.38 o
  16   4   3         57.04         56.79         7.03 o
 -19   5   3        704.41        742.49        28.25 o
 -17   5   3        244.33        251.60         8.18 o
 -15   5   3        496.22        468.94        10.91 o
 -13   5   3        315.08        312.30         7.97 o
 -11   5   3       3053.23       3115.07        59.15 o
  -9   5   3        907.02        873.54        11.01 o
  -7   5   3        767.19        724.00         9.86 o
  -5   5   3       1161.57       1091.82        11.06 o
  -3   5   3        611.91        586.56         9.08 o
  -1   5   3        918.35        914.73         6.83 o
   1   5   3        663.65        657.53         4.68 o
   3   5   3        872.93        880.81        23.34 o
   5   5   3       1754.71       1839.83        15.78 o
   7   5   3        390.48        367.87         8.61 o
 -18   6   3        257.34        251.50         9.77 o
 -16   6   3         12.00         13.01         5.18 o
 -14   6   3        231.75        224.85        15.28 o
 -12   6   3        858.01        870.47        15.95 o
 -10   6   3         53.85         57.67         4.41 o
  -8   6   3       1286.04       1264.13        16.78 o
  -6   6   3        406.68        402.45        16.25 o
  -4   6   3         40.70         50.95         2.53 o
  -2   6   3         75.46         65.88         2.19 o
   0   6   3       1453.56       1442.49        13.10 o
   2   6   3         16.92         12.92         1.69 o
   4   6   3        654.22        674.94        11.15 o
   6   6   3        201.64        188.86         4.88 o
 -17   7   3        200.85        203.68         7.99 o
 -15   7   3        211.31        227.62         7.38 o
 -13   7   3        303.31        300.64         8.36 o
 -11   7   3        306.22        316.05        10.18 o
  -9   7   3        727.30        689.07        14.30 o
  -7   7   3        114.04        123.43         5.05 o
  -5   7   3        665.21        650.18        12.71 o
  -3   7   3        174.37        171.82         4.87 o
  -1   7   3       3264.36       3385.93        26.11 o
   1   7   3        338.62        330.04        14.55 o
   3   7   3         28.00         28.23         7.72 o
   5   7   3        715.54        735.75        10.31 o
   7   7   3        786.51        686.24        11.03 o
 -16   8   3        131.95        138.20         6.46 o
 -14   8   3         38.72         41.42         4.49 o
 -12   8   3        361.25        361.63         9.22 o
 -10   8   3        517.88        541.72        11.89 o
  -8   8   3        785.72        777.63        13.33 o
  -6   8   3        297.57        286.42         8.00 o
  -4   8   3        109.65        106.99         3.92 o
  -2   8   3        113.97        122.95         4.29 o
   0   8   3       1511.79       1556.71        12.54 o
   2   8   3        138.93        143.19         7.46 o
   4   8   3        256.94        246.93         8.98 o
   6   8   3         50.39         53.61         3.68 o
 -13   9   3         23.78         15.05         6.51 o
 -11   9   3         58.39         65.33         5.62 o
  -9   9   3        338.65        304.08        10.10 o
  -7   9   3         96.29        102.14         6.70 o
  -5   9   3          4.13          5.06         1.68 o
  -3   9   3        415.64        434.09         8.48 o
  -1   9   3       1558.37       1685.26        17.52 o
   1   9   3       1296.13       1317.19        34.94 o
   3   9   3         42.59         32.73         3.10 o
   5   9   3         27.84         22.49         2.65 o
 -10  10   3          7.42         10.24         4.08 o
  -8  10   3          5.55          6.96         2.81 o
  -6  10   3        331.17        339.45        15.10 o
  -4  10   3        348.12        350.41        10.99 o
  -2  10   3        642.76        678.25        12.13 o
   0  10   3        679.81        658.84        16.78 o
   2  10   3        162.90        145.14         6.54 o
   4  10   3         51.86         53.11         4.09 o
  -7  11   3        299.14        297.23        10.90 o
  -5  11   3         56.11         48.77         8.99 o
  -3  11   3         95.65         98.04         6.61 o
  -1  11   3        131.17        141.40         7.72 o
   1  11   3        437.06        444.43        15.71 o
   3  11   3        100.79         97.33         6.05 o
 -20   0   4        984.92       1065.48        62.97 o
 -18   0   4        115.06         97.80         5.70 o
 -16   0   4        449.32        436.32        19.80 o
 -14   0   4       1469.47       1337.84       103.24 o
 -12   0   4       3991.06       3981.21        46.79 o
 -10   0   4       3016.94       3066.22        20.88 o
  -8   0   4         58.31         38.32         2.69 o
  -6   0   4        258.55        259.39         7.64 o
  -4   0   4       6893.83       7186.98        45.38 o
  -2   0   4        742.19        696.50         9.87 o
   0   0   4       1861.13       1870.09        16.90 o
 -21   1   4        248.44        269.24         6.94 o
 -19   1   4         33.26         27.71         3.06 o
 -17   1   4        120.91        109.90         3.23 o
 -15   1   4        428.51        404.12         5.39 o
 -13   1   4        555.74        544.59         6.73 o
 -11   1   4        334.92        314.00         6.97 o
  -9   1   4        452.64        455.75         6.43 o
  -7   1   4        194.92        191.14         4.30 o
  -5   1   4        140.62        137.24         3.73 o
  -3   1   4       1449.31       1450.13        11.40 o
  -1   1   4       1842.78       1869.47        11.95 o
   1   1   4        514.21        560.30        43.62 o
   3   1   4        391.80        367.23         6.38 o
 -20   2   4        929.94        952.48        21.37 o
 -18   2   4        376.54        420.51        15.09 o
 -16   2   4        531.00        501.87         7.38 o
 -14   2   4        646.25        625.32        10.98 o
 -10   2   4       1253.60       1311.04        31.12 o
  -8   2   4        239.00        229.42        15.82 o
  -6   2   4        571.97        509.34         8.56 o
  -4   2   4       3916.97       4262.45        32.79 o
  -2   2   4        654.82        625.61        11.12 o
   0   2   4       2389.98       2425.69        24.73 o
   2   2   4       2572.95       2628.96        16.73 o
   4   2   4        353.68        354.11         6.18 o
  12   2   4       1013.12        972.03        20.66 o
  14   2   4        374.06        339.80        12.84 o
  16   2   4        170.68        162.05        13.39 o
 -19   3   4         48.57         55.11         7.83 o
 -17   3   4          8.38          8.43         1.93 o
 -15   3   4        449.23        478.75        21.10 o
 -13   3   4        114.88        114.77         3.72 o
 -11   3   4        644.60        621.69        24.46 o
  -9   3   4        433.87        407.06         9.23 o
  -7   3   4        168.86        190.20         6.67 o
  -5   3   4        445.02        462.71         7.80 o
  -3   3   4        921.98        988.24        12.75 o
   1   3   4       1677.82       1788.41        42.13 o
   3   3   4        295.01        315.42         3.91 o
   5   3   4        489.91        494.35         7.12 o
   9   3   4        601.11        584.58        12.17 o
  11   3   4        828.16        811.96        17.81 o
  13   3   4         32.45         18.40        12.20 o
 -20   4   4        385.81        370.55        39.60 o
 -18   4   4        827.07        949.22        98.46 o
 -16   4   4        483.27        490.26        10.79 o
 -14   4   4        112.94        115.12         6.13 o
 -12   4   4        269.18        269.61         7.21 o
 -10   4   4        872.61        858.80        11.69 o
  -8   4   4        932.84        863.39        11.57 o
  -6   4   4        836.12        765.07        12.66 o
  -4   4   4        319.11        299.42         6.26 o
  -2   4   4        487.63        435.57         6.75 o
   0   4   4        908.96        874.22         7.29 o
   2   4   4         81.97         82.27         2.82 o
   4   4   4         48.20         42.08         1.39 o
   8   4   4       1287.69       1385.49        16.09 o
  10   4   4        510.32        462.75        11.02 o
 -19   5   4        366.05        397.22        11.32 o
 -17   5   4         89.21         83.30         6.05 o
 -15   5   4        106.69        115.67         6.01 o
 -13   5   4        267.04        257.40         7.01 o
 -11   5   4       1090.99       1040.56        18.91 o
  -9   5   4        241.62        235.66         7.03 o
  -7   5   4        127.77        115.23         9.24 o
  -5   5   4        159.63        180.84        11.26 o
  -3   5   4        892.96        876.59        12.40 o
  -1   5   4        428.62        412.98        20.38 o
   1   5   4        863.81        855.58        19.94 o
   3   5   4        190.42        176.98         2.86 o
   5   5   4        407.84        327.34         6.96 o
   7   5   4        177.01        146.59         4.46 o
 -18   6   4        475.31        523.05        25.49 o
 -16   6   4        561.75        570.68        17.40 o
 -14   6   4        399.38        392.47        21.16 o
 -12   6   4         56.20         56.70         3.78 o
 -10   6   4        776.87        799.47        15.52 o
  -8   6   4        530.61        493.41         9.42 o
  -6   6   4        373.91        398.41         8.74 o
  -4   6   4         38.73         37.29         2.61 o
  -2   6   4       1108.69       1117.19        21.18 o
   0   6   4        922.68        895.33        10.68 o
   2   6   4        133.57        140.94         5.45 o
   4   6   4        242.85        245.44         5.36 o
 -17   7   4         63.72         67.50         7.80 o
 -15   7   4        324.86        335.43        15.39 o
 -13   7   4        197.97        214.31         7.24 o
 -11   7   4        450.12        436.04         9.64 o
  -9   7   4        222.07        207.05         5.95 o
  -7   7   4        231.42        249.95         6.35 o
  -5   7   4        513.67        493.83         8.74 o
  -3   7   4       1363.24       1395.22        14.20 o
  -1   7   4        905.44        950.39        24.23 o
   1   7   4         42.46         36.99         3.04 o
   3   7   4        543.75        525.91        10.49 o
 -14   8   4        265.66        259.84        10.93 o
 -12   8   4        293.45        299.99        15.63 o
 -10   8   4        704.85        691.06        14.31 o
  -8   8   4        651.84        641.20        17.07 o
  -6   8   4         41.50         45.94         4.46 o
  -4   8   4        144.42        140.28         6.03 o
  -2   8   4       1156.36       1177.15        15.64 o
   0   8   4        944.78        991.65        18.12 o
   2   8   4        344.85        367.00         9.56 o
   4   8   4        124.99        113.70         7.87 o
 -13   9   4        253.49        282.57        10.79 o
 -11   9   4        136.25        126.38         7.94 o
  -9   9   4        231.01        231.44         7.40 o
  -7   9   4        197.70        177.89         6.73 o
  -5   9   4        148.24        165.30         8.40 o
  -3   9   4         32.27         32.33         2.82 o
  -1   9   4        542.04        562.96        28.98 o
   1   9   4        183.70        187.36         8.03 o
   3   9   4        191.11        201.78         7.57 o
 -10  10   4        237.17        237.54        11.16 o
  -8  10   4        106.09        103.79        12.46 o
  -6  10   4         79.97         88.39         4.55 o
  -4  10   4        229.39        222.50         9.14 o
  -2  10   4        896.76        823.78        18.17 o
   0  10   4         58.81         55.89        11.10 o
   2  10   4        145.45        137.02         6.66 o
 -19   1   5        598.76        615.12        10.37 o
 -17   1   5        341.82        310.04        25.10 o
 -15   1   5        681.18        679.72        12.25 o
 -13   1   5        638.94        646.15         8.64 o
 -11   1   5       2443.82       2490.16        26.44 o
  -9   1   5       1371.00       1322.21        12.37 o
  -7   1   5        263.51        245.60         6.12 o
  -5   1   5       1091.95       1027.09        14.48 o
  -3   1   5       1116.84       1086.81        10.13 o
  -1   1   5       1954.89       1942.68        19.17 o
   1   1   5        359.86        356.80         7.25 o
 -20   2   5        359.78        376.21        15.09 o
 -18   2   5        286.61        334.02         8.10 o
 -16   2   5        213.49        231.20         6.17 o
 -14   2   5        238.46        227.33         5.45 o
 -12   2   5       1604.46       1584.26        16.12 o
 -10   2   5       2519.68       2413.59        29.46 o
  -8   2   5        266.27        246.63         5.73 o
  -6   2   5        523.39        517.11        11.12 o
  -4   2   5       1027.72       1076.10        16.79 o
  -2   2   5        153.80        155.92         5.36 o
   0   2   5        114.76        115.91         4.17 o
   2   2   5        701.56        703.71         9.10 o
 -19   3   5        417.25        422.43        10.93 o
 -17   3   5        196.64        204.92         5.77 o
 -15   3   5        333.21        329.71         7.12 o
 -11   3   5        399.88        422.26        15.28 o
  -9   3   5        953.44        898.35        18.88 o
  -7   3   5        101.63         99.40         3.95 o
  -5   3   5        591.42        615.15        12.28 o
  -3   3   5        850.60        862.19        14.08 o
  -1   3   5       1196.13       1193.11        14.71 o
   1   3   5        424.68        448.44         7.82 o
   3   3   5        781.78        755.94        11.10 o
 -18   4   5         23.25         19.26         8.34 o
 -16   4   5        912.31        881.31        23.41 o
 -14   4   5         74.10         71.58         4.27 o
 -12   4   5        165.46        165.15         5.67 o
 -10   4   5        190.63        180.38         5.85 o
  -8   4   5        130.12        116.79         4.75 o
  -6   4   5        260.92        247.64         6.39 o
  -4   4   5       1553.48       1586.96        19.65 o
  -2   4   5        663.31        641.14        11.20 o
   0   4   5        932.29       1007.99        14.50 o
   2   4   5        667.06        655.76        11.15 o
   4   4   5         99.47         85.52         2.61 o
 -17   5   5         38.38         33.02        12.27 o
 -15   5   5        133.99        137.82         5.69 o
 -13   5   5        554.13        511.82        55.24 o
 -11   5   5        520.36        499.10        10.12 o
  -9   5   5        294.70        281.08         6.79 o
  -7   5   5        148.48        149.24         4.96 o
  -5   5   5        216.60        197.04         6.31 o
  -3   5   5       1402.09       1367.23        21.72 o
  -1   5   5        378.54        378.68         9.32 o
   1   5   5       2230.95       2290.62        30.44 o
   3   5   5          6.69          6.78         4.98 o
 -16   6   5        202.96        205.54         7.91 o
 -14   6   5        165.76        182.40         6.73 o
 -12   6   5        121.38        114.13         7.19 o
 -10   6   5        683.40        617.76        10.99 o
  -8   6   5        100.26         91.58         5.06 o
  -6   6   5          3.36          2.81         1.36 o
  -4   6   5        144.78        138.29         4.89 o
  -2   6   5        973.34        959.75        13.83 o
   0   6   5        109.31         99.47         4.64 o
   2   6   5        443.89        441.22         8.06 o
 -15   7   5        227.66        243.42         8.67 o
 -13   7   5        568.60        574.69        12.43 o
 -11   7   5         45.13         40.45         3.29 o
  -9   7   5        460.65        461.95        15.52 o
  -7   7   5        394.50        397.49         9.45 o
  -5   7   5        179.19        184.30         6.86 o
  -3   7   5        557.22        579.81        14.91 o
  -1   7   5        262.53        283.23         8.65 o
   1   7   5        413.27        430.80        10.28 o
 -14   8   5         51.05         45.28         5.20 o
 -12   8   5         27.69         33.72         4.28 o
 -10   8   5        388.56        401.07        17.10 o
  -8   8   5        181.50        189.71         8.68 o
  -6   8   5          8.44          9.34         3.28 o
  -4   8   5        123.24        124.06         4.90 o
  -2   8   5        159.91        146.75        10.33 o
   0   8   5         56.71         66.06         4.35 o
 -11   9   5        266.98        289.49        11.06 o
  -9   9   5        315.25        288.76        11.97 o
  -7   9   5        470.83        468.10        11.86 o
  -5   9   5        154.35        173.96         6.21 o
  -3   9   5        165.46        161.33         5.81 o
  -1   9   5         35.14         36.10         4.11 o
  -6  10   5        129.12        126.38         7.39 o
  -4  10   5        341.80        354.88        10.61 o
  -2  10   5        247.09        252.82        11.37 o
 -18   0   6        860.11        899.49        28.29 o
 -16   0   6        437.30        477.31        15.92 o
 -14   0   6        325.67        333.99        12.24 o
 -12   0   6       1563.48       1560.35        25.72 o
 -10   0   6       1436.49       1407.09        25.81 o
  -8   0   6       1073.33       1159.19        21.57 o
  -4   0   6        450.14        453.57        13.31 o
  -2   0   6       2568.59       2560.16        40.27 o
 -19   1   6        115.21        125.98         4.97 o
 -17   1   6        244.20        262.83         7.58 o
 -15   1   6          8.39          7.06         2.64 o
 -13   1   6        295.40        294.39        14.03 o
 -11   1   6        179.32        178.93         5.70 o
  -9   1   6        264.20        263.70         7.10 o
  -7   1   6        268.99        254.29         6.43 o
  -5   1   6        513.91        509.63         9.54 o
  -3   1   6         84.26         77.92         4.45 o
  -1   1   6        240.51        233.85         7.29 o
 -18   2   6        161.93        157.91         5.33 o
 -16   2   6        583.70        586.63        18.70 o
 -14   2   6        401.54        417.52         8.42 o
 -12   2   6       1290.42       1282.45        14.93 o
 -10   2   6        449.02        409.87         8.47 o
  -8   2   6        497.68        492.60        10.01 o
  -6   2   6        329.61        345.66        10.19 o
  -4   2   6        936.15        917.71        18.16 o
   0   2   6       1468.88       1565.80        24.72 o
 -17   3   6        242.05        247.66         8.50 o
 -15   3   6         33.46         24.37         8.31 o
 -13   3   6         18.14         18.50         5.51 o
 -11   3   6        160.45        156.54         6.16 o
  -9   3   6         19.82         28.35         8.84 o
  -7   3   6        180.83        181.65         7.24 o
  -5   3   6        473.27        443.93        11.69 o
  -3   3   6        234.31        242.14         8.08 o
  -1   3   6        380.05        385.53         9.38 o
   1   3   6       1014.02        942.68        12.89 o
 -18   4   6         40.88         24.45        10.45 o
 -16   4   6        129.00        132.10        13.15 o
 -14   4   6        892.42        931.09        17.19 o
 -12   4   6        805.72        806.08        16.36 o
 -10   4   6        661.29        647.62        11.55 o
  -8   4   6        244.63        236.15         9.14 o
  -6   4   6         45.12         47.89         3.82 o
  -4   4   6        696.07        711.91        15.12 o
  -2   4   6       1172.28       1182.36        16.00 o
   0   4   6        538.22        532.65        12.16 o
   2   4   6        378.02        292.74         6.56 o
 -17   5   6        106.68        107.35         5.96 o
 -15   5   6        127.97        131.67         5.85 o
 -13   5   6        228.72        241.57        33.54 o
 -11   5   6        552.96        568.69        16.40 o
  -9   5   6        676.71        693.42        14.73 o
  -7   5   6        240.76        240.25         8.68 o
  -5   5   6         65.53         76.06         5.49 o
  -3   5   6         13.47         14.79         7.14 o
  -1   5   6        885.50        898.14        18.53 o
   1   5   6          2.34          2.89         1.10 o
 -14   6   6        306.05        336.39        11.91 o
 -12   6   6        296.42        316.19         9.93 o
 -10   6   6        171.11        194.64        12.84 o
  -8   6   6        582.86        576.78        11.83 o
  -6   6   6        129.21        139.34         8.13 o
  -4   6   6       1078.62       1158.51        21.11 o
  -2   6   6         64.48         65.26         7.02 o
   0   6   6        219.74        216.19         7.69 o
 -13   7   6        218.22        220.76         8.87 o
 -11   7   6         35.35         26.89         8.78 o
  -9   7   6        460.52        455.85        11.50 o
  -7   7   6         71.16         66.86         3.87 o
  -5   7   6        143.79        148.37         6.98 o
  -3   7   6         57.48         63.24         4.95 o
  -1   7   6        365.62        386.63        11.74 o
 -10   8   6         44.54         55.96         4.03 o
  -8   8   6        184.53        182.30         7.25 o
  -6   8   6        150.12        145.95         7.64 o
  -4   8   6        644.11        617.21        16.28 o
  -2   8   6         85.60         83.67         5.21 o
  -5   9   6        135.58        158.93        10.12 o
  -3   9   6        185.85        171.80         8.39 o
 -17   1   7        398.91        436.91        20.79 o
 -15   1   7        339.90        381.22        17.31 o
 -13   1   7        539.41        567.93        12.78 o
 -11   1   7       1276.98       1192.10        21.23 o
  -9   1   7        275.24        262.40         7.02 o
  -7   1   7         30.36         36.38         3.78 o
  -5   1   7        558.38        547.26        15.91 o
  -3   1   7       1739.51       1777.84        20.70 o
 -16   2   7         21.45         26.21         7.60 o
 -14   2   7         11.04          6.91         3.61 o
 -12   2   7        120.59        118.51         8.09 o
 -10   2   7         41.93         45.09         5.05 o
  -8   2   7        136.58        125.83         7.00 o
  -6   2   7         92.10         90.76         5.28 o
  -4   2   7        377.65        387.15        10.83 o
  -2   2   7        261.77        287.75         8.96 o
 -15   3   7        203.63        190.95        15.01 o
 -13   3   7         45.59         40.54         4.75 o
 -11   3   7        867.62        874.90        24.60 o
  -7   3   7        962.71        965.10        21.81 o
  -5   3   7        304.58        308.39         9.91 o
  -3   3   7        270.26        263.07         8.09 o
  -1   3   7        115.29        119.77         5.02 o
 -14   4   7         75.64         78.40         4.69 o
 -12   4   7         30.86         34.08         5.55 o
 -10   4   7        170.36        177.50         8.92 o
  -8   4   7        367.92        360.42        12.77 o
  -6   4   7        315.12        334.46        11.17 o
  -4   4   7        162.49        162.60         6.70 o
  -2   4   7         53.70         50.34         3.69 o
 -13   5   7        612.28        641.02        15.64 o
 -11   5   7        454.44        477.69        14.85 o
  -9   5   7        321.50        342.25        12.30 o
  -7   5   7        339.94        345.99        11.68 o
  -5   5   7        340.74        331.72        11.20 o
  -3   5   7        318.03        325.76        10.82 o
 -12   6   7        204.19        217.54        14.34 o
 -10   6   7        332.87        323.04        13.92 o
  -8   6   7         40.44         44.78        13.48 o
  -6   6   7        248.70        246.98         9.93 o
  -4   6   7        137.11        134.15         6.67 o
  -9   7   7         48.57         56.57         5.99 o
  -7   7   7        117.40        135.77         8.13 o
  -5   7   7        372.04        365.79        13.66 o
 -14   0   8        313.59        345.53        15.84 o
 -12   0   8         90.69         92.89         7.66 o
 -10   0   8       1513.84       1440.15        24.80 o
  -8   0   8        570.20        537.47        17.89 o
  -6   0   8         53.41         65.80         5.51 o
 -13   1   8         99.31         96.18         5.14 o
 -11   1   8         78.29         65.61         5.17 o
  -9   1   8        193.79        186.52         9.24 o
  -7   1   8         38.80         38.43        13.49 o
  -5   1   8         45.73         46.26         4.23 o
 -14   2   8        391.49        408.56        20.43 o
 -12   2   8        302.71        317.80        13.91 o
 -10   2   8        272.21        289.54        11.96 o
  -8   2   8        174.02        179.19        10.15 o
  -6   2   8        228.58        251.06         9.56 o
  -4   2   8        691.07        681.86        17.04 o
  -2   2   8        341.17        333.51        10.41 o
 -13   3   8         36.77         27.77        22.00 o
 -11   3   8          5.72          7.33         5.24 o
  -7   3   8         90.76         93.32         7.07 o
  -5   3   8         64.32         62.96         5.29 o
  -3   3   8        194.56        195.37         7.87 o
 -12   4   8        319.30        298.56        18.91 o
 -10   4   8        299.46        303.72        13.58 o
  -8   4   8         31.76         29.34        12.78 o
  -6   4   8        289.63        324.81        11.39 o
  -4   4   8        824.45        832.22        18.62 o
  -9   5   8        141.85        153.94         8.62 o
  -7   5   8        152.36        164.43         8.73 o
  -5   5   8         37.82         37.97        13.74 o
  -7   1   9        124.51        125.08         7.49 o
  -6   2   9         75.36         69.73         5.65 o
                                                
